# Supplementary material for: Bis(2-iodo­thio­phen-3-yl)methanone
Source: Acta Crystallogr Sect E Struct Rep Online. 2011 Feb 23;67(Pt 3):o691. doi: 10.1107/S1600536811005472 (PMC3052158; doi:10.1107/S1600536811005472)
Supplement: Supplementary file 2 [file e-67-0o691-Isup2.hkl]

# 
# h,k,l, Fc-squared, Fo-squared, sigma(Fo-squared) and status flag 
# 
data_I
_shelx_title ' 101228em in P2(1)/n' 
_shelx_refln_list_code          4 
_shelx_F_calc_maximum      338.20 
_exptl_crystal_F_000       816.00 
_reflns_d_resolution_high  0.7510 
 
loop_ 
 _symmetry_equiv_pos_as_xyz 
 'x, y, z' 
 '-x+1/2, y+1/2, -z+1/2' 
 '-x, -y, -z' 
 'x-1/2, -y-1/2, z-1/2' 
 
_cell_length_a    10.1908 
_cell_length_b    11.4832 
_cell_length_c    10.9083 
_cell_angle_alpha  90.000 
_cell_angle_beta  107.600 
_cell_angle_gamma  90.000 
 
_shelx_F_squared_multiplier     1.000 
 
loop_ 
 _refln_index_h 
 _refln_index_k 
 _refln_index_l 
 _refln_F_squared_calc 
 _refln_F_squared_meas 
 _refln_F_squared_sigma 
 _refln_observed_status 
   4   0   0     6474.03     7847.35   1204.49 o 
   6   0   0      227.55      299.30     55.99 o 
   8   0   0       26.28       41.96     29.56 o 
  10   0   0     2088.14     2129.16    163.48 o 
  12   0   0     1318.49     1176.77    130.65 o 
   1   1   0      500.76      625.53     56.21 o 
   2   1   0     4224.01     4548.49    416.85 o 
   3   1   0     3711.65     3321.16    237.52 o 
   4   1   0     2643.36     2711.09    200.57 o 
   5   1   0     1000.75     1182.44    109.84 o 
   6   1   0     2548.38     2616.22    278.75 o 
   7   1   0       51.69       41.63     47.14 o 
   8   1   0     2709.76     2439.35    107.75 o 
   9   1   0      298.00      401.19     63.08 o 
  10   1   0      259.53      259.76     49.81 o 
  11   1   0      100.85      178.74     39.92 o 
  12   1   0       56.39      113.40     34.99 o 
   0   2   0    38126.57    42655.33    300.39 o 
   1   2   0     5885.94     6411.53    334.20 o 
   2   2   0    21454.25    22968.11   1221.15 o 
   3   2   0     8819.42     9428.53    360.14 o 
   4   2   0    22184.63    23925.54   1308.97 o 
   5   2   0      982.22     1104.04     65.03 o 
   6   2   0        0.43       12.08      7.31 o 
   7   2   0      136.44      103.26     27.11 o 
   8   2   0     1713.15     1780.59    139.34 o 
   9   2   0      309.98      292.43     50.38 o 
  10   2   0     1665.17     1580.52     99.89 o 
  11   2   0       35.25       41.40     21.76 o 
  12   2   0      104.19      205.07     44.93 o 
   1   3   0        2.71       21.23      5.91 o 
   2   3   0    18283.11    18814.62   1370.99 o 
   3   3   0    10891.38    11623.17    562.93 o 
   4   3   0    19496.35    20290.86    833.88 o 
   5   3   0    10747.76    10742.28    508.91 o 
   6   3   0     6404.40     6716.63    480.08 o 
   7   3   0     4986.37     4816.01    262.87 o 
   8   3   0     4435.33     3850.52    138.57 o 
   9   3   0        8.66        5.48     22.07 o 
  10   3   0      997.17      849.00     79.93 o 
  11   3   0       26.58       70.63     28.01 o 
  12   3   0       21.07       69.94     31.03 o 
   0   4   0     2180.77     2511.70     95.36 o 
   1   4   0     1663.91     1869.02     47.82 o 
   2   4   0      982.36     1076.26     64.93 o 
   3   4   0     4612.77     4859.16    261.76 o 
   4   4   0      180.05      254.51     18.78 o 
   5   4   0      813.88      828.19     27.49 o 
   6   4   0     2038.73     2127.19     97.29 o 
   7   4   0       29.95       49.96     28.40 o 
   8   4   0      795.52      756.90     75.95 o 
   9   4   0      526.08      501.15     66.80 o 
  10   4   0       22.70       10.21     19.28 o 
  11   4   0       34.97       26.94     22.33 o 
  12   4   0       66.97      180.12     39.25 o 
   1   5   0     5797.86     6589.80    160.42 o 
   2   5   0      162.03      161.00     20.20 o 
   3   5   0    25105.34    26007.83   1745.65 o 
   4   5   0     6436.18     6344.76    267.63 o 
   5   5   0    20020.74    20308.79    913.38 o 
   6   5   0     6393.81     6153.81    328.59 o 
   7   5   0     5382.88     5108.13    156.60 o 
   8   5   0     1316.58     1088.52     76.92 o 
   9   5   0     1045.57      983.98     77.59 o 
  10   5   0       11.03       96.13     31.88 o 
  11   5   0      248.58      221.56     45.93 o 
  12   5   0        0.11       17.49     19.50 o 
   0   6   0     5854.21     6850.54    195.49 o 
   1   6   0     8690.33     9873.34    166.15 o 
   2   6   0     1399.13     1467.03     53.07 o 
   3   6   0    12113.34    13320.38    562.49 o 
   4   6   0      782.99      762.03     55.26 o 
   5   6   0     3498.00     3202.40    211.83 o 
   6   6   0      104.52      173.70     27.31 o 
   7   6   0      714.94      801.66     58.62 o 
   8   6   0      135.62      205.56     41.78 o 
   9   6   0      588.61      623.74    124.58 o 
  10   6   0        2.90       47.92     21.42 o 
  11   6   0       13.29       51.78     22.54 o 
   1   7   0     2408.38     2825.38    132.69 o 
   2   7   0      178.57      190.96     26.19 o 
   3   7   0     5283.80     5770.29    355.06 o 
   4   7   0       81.35       80.33     17.03 o 
   5   7   0     9025.04     9567.27    411.32 o 
   6   7   0        1.32       35.59     18.21 o 
   7   7   0     3556.19     3654.10    213.78 o 
   8   7   0      191.27      277.43     49.84 o 
   9   7   0     1018.19      900.30     75.42 o 
  10   7   0      129.10      207.99     42.53 o 
  11   7   0        1.11       16.27     19.43 o 
   0   8   0     1350.27     1443.51    105.99 o 
   1   8   0    24258.18    25479.64    314.40 o 
   2   8   0      432.69      472.81     78.67 o 
   3   8   0     7488.90     7475.62    302.66 o 
   4   8   0     2007.19     2090.62     77.45 o 
   5   8   0      557.69      504.92     37.66 o 
   6   8   0       43.33       52.37     16.53 o 
   7   8   0       46.08       78.42     19.97 o 
   8   8   0        7.58       30.57     19.30 o 
   9   8   0      171.36      225.21     47.07 o 
  10   8   0       10.62       43.47     28.13 o 
  11   8   0      396.64      647.64    123.97 o 
   1   9   0     1094.02     1173.64     74.72 o 
   2   9   0      793.13      805.03     59.85 o 
   3   9   0      207.49      219.73     32.99 o 
   4   9   0       20.46       33.51     13.69 o 
   5   9   0      117.81      116.06     20.22 o 
   6   9   0      760.21      771.01     58.22 o 
   7   9   0      143.54      224.51     35.63 o 
   8   9   0       34.01       80.46     26.84 o 
   9   9   0        2.29       16.47     17.96 o 
  10   9   0        4.66       16.88     20.34 o 
   0  10   0     3474.49     3709.45    194.13 o 
   1  10   0     8204.11     8278.19    204.46 o 
   2  10   0     4268.96     4186.28    145.23 o 
   3  10   0     3405.02     3230.11    127.96 o 
   4  10   0      129.78      149.84     28.30 o 
   5  10   0      473.44      448.56     41.85 o 
   6  10   0        0.28       26.34     14.99 o 
   7  10   0       72.91      119.95     25.64 o 
   8  10   0      349.85      435.73     65.65 o 
   9  10   0      590.93      638.77     82.00 o 
   1  11   0       94.98      158.64     37.99 o 
   2  11   0      142.12      210.11     61.17 o 
   3  11   0     1592.87     1535.26     93.26 o 
   4  11   0      364.34      431.23     59.53 o 
   5  11   0      209.97      178.10     31.13 o 
   6  11   0      482.61      452.00     53.45 o 
   7  11   0      304.26      342.31     45.16 o 
   8  11   0      118.67      166.72     38.19 o 
   0  12   0      198.44      242.63     67.71 o 
   1  12   0      572.23      640.25     75.20 o 
   2  12   0     1042.67      902.87     73.92 o 
   3  12   0       13.39       19.85     42.50 o 
   4  12   0      261.96      246.56     45.64 o 
   5  12   0       99.40       89.89     27.15 o 
   6  12   0       16.85       33.72     16.33 o 
   7  12   0       11.39       43.40     16.91 o 
   8  12   0      438.72      665.35    124.24 o 
   1  13   0        0.91       18.14     16.22 o 
   2  13   0      625.42      546.62     73.64 o 
   3  13   0       42.82       79.36     26.23 o 
   4  13   0     1628.91     1594.69    104.15 o 
   5  13   0       31.01       81.10     44.00 o 
   6  13   0     1441.71     1302.10     96.02 o 
   0  14   0       20.72        1.09     26.29 o 
   1  14   0      127.45      116.19     32.31 o 
   2  14   0        0.08       -1.30     16.15 o 
   3  14   0       13.28        4.85     17.51 o 
   4  14   0       69.42      104.58     36.31 o 
   5  14   0       29.33       35.89     30.79 o 
   1  15   0        8.15       31.81     43.19 o 
   2  15   0      156.51      103.06     27.00 o 
 -13   0   1       32.80       96.45     39.51 o 
 -11   0   1      554.29      472.31     99.45 o 
  -9   0   1     4708.79     4406.14    213.61 o 
  -7   0   1    20920.56    18480.22    373.68 o 
  -5   0   1    60600.35    53450.05    522.99 o 
  -1   0   1     3225.30     3733.56     68.66 o 
   1   0   1    10191.29    10044.63   1309.05 o 
   3   0   1    61816.92    61993.95   9470.95 o 
   5   0   1    38503.62    43570.88   7454.66 o 
   7   0   1    10515.16     8670.46    272.87 o 
   9   0   1      171.42      101.49     42.23 o 
  11   0   1      208.61      162.66     54.49 o 
 -13   1   1       19.26       34.43     22.05 o 
 -12   1   1       14.42       53.96     23.24 o 
 -11   1   1       76.05      127.35     34.19 o 
 -10   1   1      179.34      118.21     34.22 o 
  -9   1   1     1511.77     1573.82     90.73 o 
  -8   1   1      126.62      190.37     35.76 o 
  -7   1   1     1419.18     1127.66     66.71 o 
  -6   1   1      109.43      118.87     25.38 o 
  -5   1   1     3161.49     3478.14    254.99 o 
  -4   1   1      218.71      220.44     19.14 o 
  -3   1   1    11888.66    12441.71    683.42 o 
  -2   1   1     1051.89     1120.56     22.46 o 
  -1   1   1      570.76      664.43     32.94 o 
   0   1   1        0.42       65.49      8.12 o 
   1   1   1      781.25      735.85     58.93 o 
   2   1   1      971.08      969.15     76.67 o 
   3   1   1     9435.79    10018.25    837.70 o 
   4   1   1       39.91      104.96     28.41 o 
   5   1   1     3148.14     3377.87    318.53 o 
   6   1   1     2580.78     2897.07    387.27 o 
   7   1   1      326.88      281.33     44.10 o 
   8   1   1      661.73      591.42     64.74 o 
   9   1   1      797.81      796.07     68.68 o 
  10   1   1        7.10       11.81     18.73 o 
  11   1   1       81.99      123.60     35.24 o 
  12   1   1      215.23      309.61     57.95 o 
 -13   2   1        4.02       77.57     36.51 o 
 -12   2   1       61.61       64.13     26.87 o 
 -11   2   1        1.67       13.08     19.31 o 
 -10   2   1      575.48      678.10     76.52 o 
  -9   2   1      653.23      665.74    119.86 o 
  -8   2   1     3354.91     3301.39    154.15 o 
  -7   2   1     7129.83     6760.08    515.08 o 
  -6   2   1     1227.61     1318.82     42.65 o 
  -5   2   1    25922.75    26949.10   1517.60 o 
  -4   2   1      824.32      785.46     25.58 o 
  -3   2   1    17713.63    19660.01    942.64 o 
  -2   2   1    17516.07    19354.94   1397.02 o 
  -1   2   1      293.72      317.31     14.19 o 
   0   2   1    10338.70    11763.31    559.13 o 
   1   2   1    10204.76    11262.99    449.67 o 
   2   2   1     4334.79     4415.52    166.65 o 
   3   2   1    20226.00    21274.98   1376.04 o 
   4   2   1     8318.19     9253.54    701.67 o 
   5   2   1    16904.26    18066.56   1498.92 o 
   6   2   1      855.44      773.05     55.97 o 
   7   2   1    12413.23    10835.71    218.96 o 
   8   2   1      429.96      461.13     88.62 o 
   9   2   1     1397.51     1158.05     82.22 o 
  10   2   1      715.85      690.61     80.02 o 
  11   2   1        0.13       12.53     17.91 o 
  12   2   1       16.90       70.84     24.92 o 
 -12   3   1      150.32      139.21     38.93 o 
 -11   3   1      668.07      659.76     80.27 o 
 -10   3   1      921.68      964.54     76.73 o 
  -9   3   1      859.55      809.80     50.71 o 
  -8   3   1      949.21     1042.21     75.44 o 
  -7   3   1      576.85      615.15     40.98 o 
  -6   3   1      181.00      220.68     19.05 o 
  -5   3   1      906.78      883.28     25.40 o 
  -4   3   1     3699.53     3834.75    156.09 o 
  -3   3   1    13614.57    14163.85    575.60 o 
  -2   3   1    16630.88    17863.40   1070.00 o 
  -1   3   1    41363.80    44493.89   1531.74 o 
   0   3   1    29729.29    33702.70   1145.71 o 
   1   3   1    42158.89    43079.77   2297.20 o 
   2   3   1     8222.47     8231.83    375.37 o 
   3   3   1    23034.85    23139.71   1031.05 o 
   4   3   1       66.85       72.09     10.01 o 
   5   3   1      824.26      836.60     30.22 o 
   6   3   1     1150.06     1326.82    109.68 o 
   7   3   1     1507.64     1237.55     88.07 o 
   8   3   1      537.30      500.41     62.12 o 
   9   3   1      720.45      626.81     73.36 o 
  10   3   1      719.76      727.23     82.44 o 
  11   3   1      173.12      149.09     53.20 o 
  12   3   1      117.26      167.78     38.60 o 
 -12   4   1        2.48       13.78     19.68 o 
 -11   4   1        0.11       43.75     22.01 o 
 -10   4   1       10.86       69.51     25.89 o 
  -9   4   1      555.29      468.89     63.91 o 
  -8   4   1      837.17      817.64     48.64 o 
  -7   4   1        1.35        7.59      9.37 o 
  -6   4   1     4102.25     4360.56    213.42 o 
  -5   4   1      751.26      767.39     26.07 o 
  -4   4   1     2774.35     2944.98    116.43 o 
  -3   4   1      314.01      333.46     24.68 o 
  -2   4   1      551.84      629.00     32.55 o 
  -1   4   1     1355.52     1566.59     35.52 o 
   0   4   1       25.67       30.28      9.77 o 
   1   4   1     5830.40     6659.46    202.28 o 
   2   4   1     1293.37     1415.20     69.38 o 
   3   4   1    12361.16    12285.79    672.53 o 
   4   4   1      104.32      144.78     15.49 o 
   5   4   1      146.36      179.00     15.76 o 
   6   4   1      538.86      576.08     83.48 o 
   7   4   1      709.33      667.18     60.82 o 
   8   4   1      387.42      414.84     59.23 o 
   9   4   1      125.33      130.45     34.68 o 
  10   4   1       18.95       41.96     23.68 o 
  11   4   1        0.74       39.96     19.34 o 
  12   4   1       23.37       15.97     22.30 o 
 -12   5   1      749.52      831.79    107.35 o 
 -11   5   1      515.72      598.89     78.36 o 
 -10   5   1     1788.98     1752.33    106.40 o 
  -9   5   1      632.23      648.36     73.39 o 
  -8   5   1      653.73      682.94     63.39 o 
  -7   5   1       15.46       15.00     10.86 o 
  -6   5   1       24.49       25.59      9.45 o 
  -5   5   1     1454.40     1422.86     94.25 o 
  -4   5   1     2864.66     2722.21    141.05 o 
  -3   5   1     4129.72     4107.75    246.83 o 
  -2   5   1    28278.13    29482.69   1415.45 o 
  -1   5   1    16311.44    18670.09    455.83 o 
   0   5   1    69891.24    75651.80    954.51 o 
   1   5   1    11963.72    13342.64    447.59 o 
   2   5   1    31218.84    33233.00   1331.67 o 
   3   5   1     2351.48     2244.31     84.22 o 
   4   5   1      730.10      708.87     40.98 o 
   5   5   1      130.82      120.74     17.04 o 
   6   5   1      541.93      589.44     41.26 o 
   7   5   1       10.64       23.17     16.78 o 
   8   5   1      516.51      556.50     68.39 o 
   9   5   1      119.75      146.24     38.29 o 
  10   5   1      744.64      815.19     89.37 o 
  11   5   1      468.92      455.76     70.29 o 
 -12   6   1       43.39      123.66     31.65 o 
 -11   6   1      197.39      294.40     53.53 o 
 -10   6   1      185.20      194.15     42.69 o 
  -9   6   1      545.45      536.76     69.40 o 
  -8   6   1     2688.03     2510.13    117.09 o 
  -7   6   1      282.88      284.38     35.16 o 
  -6   6   1     3909.39     3924.40    157.60 o 
  -5   6   1      431.24      409.11     24.57 o 
  -4   6   1     2330.69     2270.97    113.70 o 
  -3   6   1     1048.07     1067.48     69.30 o 
  -2   6   1      335.74      307.31     17.25 o 
  -1   6   1     1268.58     1444.40     64.05 o 
   0   6   1      100.92      109.41     22.77 o 
   1   6   1      216.60      249.16     27.16 o 
   2   6   1     4316.49     4470.58    205.54 o 
   3   6   1      191.40      181.50     20.96 o 
   4   6   1     2802.93     2865.31    168.15 o 
   5   6   1      223.15      230.38     24.89 o 
   6   6   1      973.23      913.38     80.97 o 
   7   6   1      450.66      448.64     69.95 o 
   8   6   1      635.86      647.92    120.63 o 
   9   6   1      365.13      443.77     66.18 o 
  10   6   1       54.04       72.63     26.84 o 
  11   6   1      294.18      388.73     62.38 o 
 -11   7   1       33.77       32.72     21.80 o 
 -10   7   1      337.98      433.02     64.71 o 
  -9   7   1       61.61       82.32     28.18 o 
  -8   7   1     1326.59     1324.16     87.73 o 
  -7   7   1        4.51       21.57     10.73 o 
  -6   7   1      107.95      148.64     25.84 o 
  -5   7   1      128.08      124.95     16.64 o 
  -4   7   1     8657.93     8761.20    463.01 o 
  -3   7   1       36.22       47.11     14.46 o 
  -2   7   1    23146.82    26395.36    296.90 o 
  -1   7   1     1047.20     1231.70     64.63 o 
   0   7   1    12508.25    14020.81    450.99 o 
   1   7   1       90.89       89.44     23.23 o 
   2   7   1     7229.83     7539.19    234.85 o 
   3   7   1      263.26      326.14     34.93 o 
   4   7   1     3494.81     3496.33    113.24 o 
   5   7   1      173.36      188.86     24.48 o 
   6   7   1      104.25       90.80     20.89 o 
   7   7   1        2.57       17.96     11.93 o 
   8   7   1     1691.76     1717.25    104.34 o 
   9   7   1        0.04      -16.29     16.29 o 
  10   7   1      701.05      685.34     86.24 o 
  11   7   1       19.69       13.50     20.66 o 
 -11   8   1       11.48        7.51     19.01 o 
 -10   8   1      581.73      641.76     80.13 o 
  -9   8   1      266.56      244.65     48.06 o 
  -8   8   1     2299.18     2172.45    116.32 o 
  -7   8   1       39.69       77.07     19.56 o 
  -6   8   1     4417.74     4311.29    174.13 o 
  -5   8   1      531.89      599.87     37.94 o 
  -4   8   1     7717.38     8050.60    310.51 o 
  -3   8   1       10.33       20.52     11.19 o 
  -2   8   1     5984.50     6216.54    155.49 o 
  -1   8   1      213.31      221.71     39.11 o 
   0   8   1      141.16      149.26     30.08 o 
   1   8   1       50.86       68.82     26.22 o 
   2   8   1     7415.86     7453.38    458.24 o 
   3   8   1       45.15       52.51     17.11 o 
   4   8   1    13741.84    14152.18    804.85 o 
   5   8   1      828.87      852.02     43.93 o 
   6   8   1     6836.02     6697.17    412.88 o 
   7   8   1       15.03       20.82     13.35 o 
   8   8   1     1467.69     1410.30    105.10 o 
   9   8   1      325.19      312.97     56.16 o 
  10   8   1      176.70      187.71     46.09 o 
 -10   9   1       10.35       38.96     20.27 o 
  -9   9   1        1.62        0.70     17.14 o 
  -8   9   1       50.48       50.52     23.11 o 
  -7   9   1        0.12       22.63     12.96 o 
  -6   9   1       28.45       32.63     14.31 o 
  -5   9   1      172.77      188.65     26.05 o 
  -4   9   1       11.50       26.04     14.01 o 
  -3   9   1       39.49       52.21     19.47 o 
  -2   9   1      242.00      275.04     42.87 o 
  -1   9   1      252.77      268.96     42.55 o 
   0   9   1      351.21      354.22     49.87 o 
   1   9   1      593.27      556.46     59.19 o 
   2   9   1      351.92      356.37     49.45 o 
   3   9   1      272.88      250.29     34.14 o 
   4   9   1      117.87      134.69     22.17 o 
   5   9   1      443.80      552.10     41.74 o 
   6   9   1      252.36      332.84     43.08 o 
   7   9   1      302.42      389.15     46.70 o 
   8   9   1      159.58      204.44     42.98 o 
   9   9   1        0.84        6.80     17.83 o 
  10   9   1       69.89       27.76     20.80 o 
 -10  10   1       44.52      -30.38     30.38 o 
  -9  10   1      168.81      187.50     40.33 o 
  -8  10   1      796.21      705.03     83.47 o 
  -7  10   1      823.07      896.22     59.31 o 
  -6  10   1     5078.36     4830.65    138.82 o 
  -5  10   1     2125.33     2223.10     77.17 o 
  -4  10   1     5611.53     5796.57    171.50 o 
  -3  10   1     3090.73     3122.07    125.60 o 
  -2  10   1      164.49      163.74     34.72 o 
  -1  10   1      381.56      381.47     53.94 o 
   0  10   1      906.52      901.75     68.50 o 
   1  10   1     1035.38     1163.69     77.62 o 
   2  10   1     1048.97     1092.08     74.39 o 
   3  10   1     1216.08     1332.49     82.50 o 
   4  10   1     2009.29     1913.21     71.91 o 
   5  10   1      728.83      776.89     49.52 o 
   6  10   1     3366.75     3436.73    228.21 o 
   7  10   1       68.69      143.34     27.67 o 
   8  10   1     1134.39      863.20     94.97 o 
   9  10   1       85.65       88.73     31.72 o 
  -9  11   1       32.58       36.88     24.83 o 
  -8  11   1       15.14       30.27     20.76 o 
  -7  11   1      159.50      180.14     31.87 o 
  -6  11   1        0.82       -7.26     12.31 o 
  -5  11   1       29.17       47.63     16.31 o 
  -4  11   1      347.50      303.77     49.55 o 
  -3  11   1      941.09      924.68     72.53 o 
  -2  11   1     1637.63     1570.18    117.16 o 
  -1  11   1      732.47      769.34     66.51 o 
   0  11   1     1552.26     1528.36     93.80 o 
   1  11   1      249.69      223.54     44.14 o 
   2  11   1      746.68      785.87     66.26 o 
   3  11   1      275.07      285.29     49.18 o 
   4  11   1      884.58      935.02     62.61 o 
   5  11   1       10.92       13.11     14.71 o 
   6  11   1       81.45       94.20     22.58 o 
   7  11   1      258.04      362.20     48.06 o 
   8  11   1        0.08       32.43     18.57 o 
  -8  12   1        6.37       57.19     24.70 o 
  -7  12   1      371.55      371.53     48.46 o 
  -6  12   1       14.61       11.04     16.68 o 
  -5  12   1      603.59      660.54     88.14 o 
  -4  12   1      146.80      180.85     40.11 o 
  -3  12   1      879.70      942.44     88.35 o 
  -2  12   1      267.54      285.80     49.50 o 
  -1  12   1      252.93      209.46     44.21 o 
   0  12   1        0.20       -2.08     16.04 o 
   1  12   1      264.99      338.69     56.08 o 
   2  12   1      484.77      457.49     65.80 o 
   3  12   1      689.29      687.87     77.69 o 
   4  12   1      590.26      554.82     57.50 o 
   5  12   1      639.09      652.07    144.27 o 
   6  12   1       66.04       49.20     18.64 o 
   7  12   1      257.34      253.35     38.21 o 
  -7  13   1       30.58       16.35     27.11 o 
  -6  13   1       27.87       20.30     17.24 o 
  -5  13   1      172.05      205.24     44.55 o 
  -4  13   1      217.31      228.70     47.19 o 
  -3  13   1      823.62      863.57     81.43 o 
  -2  13   1      289.45      232.73     76.22 o 
  -1  13   1     3318.68     3010.26    144.63 o 
   0  13   1      319.45      376.72     59.87 o 
   1  13   1     3962.00     3799.60    163.42 o 
   2  13   1      562.48      592.18     76.05 o 
   3  13   1      667.60      691.07     81.05 o 
   4  13   1      684.90      729.25     68.51 o 
   5  13   1       36.22       36.84     25.68 o 
   6  13   1       95.73       77.66     22.06 o 
  -5  14   1        0.02       23.25     16.89 o 
  -4  14   1       57.92       49.75     32.90 o 
  -3  14   1        1.90      -16.38     17.14 o 
  -2  14   1       12.99        6.63     18.82 o 
  -1  14   1       22.27       -4.32     22.21 o 
   0  14   1       41.27       42.92     21.41 o 
   1  14   1        0.96        9.54     19.94 o 
   2  14   1       34.52       81.84     32.35 o 
   3  14   1       10.22       -4.73     17.46 o 
   4  14   1       17.53       63.58     17.99 o 
  -2  15   1       21.11       40.29     35.62 o 
  -1  15   1     1358.84     1265.70     99.03 o 
   0  15   1        1.32       16.26     21.66 o 
   1  15   1     1011.29      984.62    104.45 o 
   2  15   1        2.55       27.38     32.29 o 
 -12   0   2     1263.07     1437.76     95.35 o 
 -10   0   2     2579.41     2577.77    171.38 o 
  -8   0   2      991.89      933.73     90.59 o 
  -6   0   2     8491.54     7872.96    213.88 o 
  -4   0   2    14594.56    15005.93    827.20 o 
  -2   0   2    69548.52    62659.01   3389.73 o 
   0   0   2    74067.66    65123.91   4851.13 o 
   2   0   2    90624.64    82847.41  11255.66 o 
   4   0   2     2139.92     2584.40    370.48 o 
   6   0   2     1685.51     1711.43    214.77 o 
   8   0   2     2875.26     2499.58    162.39 o 
  10   0   2      874.43      832.24    102.85 o 
  12   0   2      558.13      618.90    117.43 o 
 -13   1   2       13.85       32.36     31.40 o 
 -12   1   2       10.48        5.35     20.60 o 
 -11   1   2       97.11      139.12     28.72 o 
 -10   1   2       12.46        7.26     13.80 o 
  -9   1   2      533.33      472.98     46.47 o 
  -8   1   2     1085.81     1014.30     81.06 o 
  -7   1   2      111.66      126.30     28.10 o 
  -6   1   2     5266.60     4682.15    121.54 o 
  -5   1   2      257.32      235.26     21.21 o 
  -4   1   2     5758.35     5452.36     68.95 o 
  -3   1   2     2543.58     2687.16    148.27 o 
  -2   1   2      762.41      736.12     21.46 o 
  -1   1   2     4745.02     5186.73    365.31 o 
   0   1   2      398.13      440.98     12.54 o 
   1   1   2    11168.52    10687.38    607.54 o 
   2   1   2     3110.59     3103.98    237.89 o 
   3   1   2     5359.62     5442.92    464.05 o 
   4   1   2     2565.99     2810.67    241.11 o 
   5   1   2      154.53      192.33     26.46 o 
   6   1   2     2371.20     2407.35    377.13 o 
   7   1   2     2845.77     2628.62    336.15 o 
   8   1   2     1725.54     1540.88     90.50 o 
   9   1   2      528.84      628.97     73.82 o 
  10   1   2      469.69      436.06     65.28 o 
  11   1   2      114.18      179.95     39.18 o 
  12   1   2        3.01       27.12     24.66 o 
 -13   2   2      293.47      333.98     54.85 o 
 -12   2   2      205.01      187.69     38.58 o 
 -11   2   2      222.75      288.44     54.03 o 
 -10   2   2      492.15      609.75     51.74 o 
  -9   2   2      176.65      156.89     37.45 o 
  -8   2   2     2288.33     2446.79     82.49 o 
  -7   2   2     1288.40     1204.19     70.89 o 
  -6   2   2      634.06      665.66     27.27 o 
  -5   2   2       59.26       71.70     10.70 o 
  -4   2   2    16618.16    18164.30    658.94 o 
  -3   2   2    11206.78    12541.70    466.54 o 
  -2   2   2   114379.26   114216.55   7546.26 o 
  -1   2   2    17124.77    18282.16   1485.29 o 
   0   2   2    60683.51    63691.64   3459.49 o 
   1   2   2    11507.20    11792.28    690.89 o 
   2   2   2    17435.85    17912.66   1163.97 o 
   3   2   2    10215.66    10482.71    749.42 o 
   4   2   2       54.69       73.67     11.61 o 
   5   2   2     4106.58     4177.98    378.24 o 
   6   2   2       36.57       74.18     16.49 o 
   7   2   2      122.96      132.63     30.97 o 
   8   2   2     1442.97     1281.28     83.11 o 
   9   2   2      258.96      253.28     48.55 o 
  10   2   2     1146.10     1104.94     86.73 o 
  11   2   2        0.94        9.70     45.50 o 
  12   2   2      270.86      238.80     43.26 o 
 -13   3   2       72.14       85.78     32.49 o 
 -12   3   2        4.52       32.64     20.40 o 
 -11   3   2       34.52       54.27     25.75 o 
 -10   3   2     2013.95     2015.54    111.55 o 
  -9   3   2      108.81       82.63     21.77 o 
  -8   3   2     7060.76     6956.11    317.95 o 
  -7   3   2     2582.15     2506.61    137.93 o 
  -6   3   2     8239.80     8005.47    229.92 o 
  -5   3   2    20078.79    22096.74    846.20 o 
  -4   3   2     9549.94    10047.92    383.18 o 
  -3   3   2     1915.18     1898.54     96.25 o 
  -2   3   2    21035.89    22959.31   1188.94 o 
  -1   3   2     6142.44     6992.70    567.08 o 
   0   3   2     2094.50     2392.09    118.68 o 
   1   3   2    14697.49    16029.26    767.15 o 
   2   3   2    19959.69    20771.85   1106.32 o 
   3   3   2     2214.24     1837.75     93.30 o 
   4   3   2    20612.43    20969.22   1032.37 o 
   5   3   2     6106.83     6317.42    294.65 o 
   6   3   2     6048.59     6028.58    753.48 o 
   7   3   2     2570.34     2160.50    170.49 o 
   8   3   2      869.82      825.40     68.03 o 
   9   3   2       19.70       13.92     19.31 o 
  10   3   2      599.99      528.98     73.02 o 
  11   3   2      242.66      388.05     62.27 o 
 -12   4   2        9.29       24.24     23.16 o 
 -11   4   2      234.27      186.04     41.76 o 
 -10   4   2      131.09      171.30     42.67 o 
  -9   4   2      217.97      219.86     32.43 o 
  -8   4   2       56.84       39.74     16.21 o 
  -7   4   2      777.38      673.18     42.03 o 
  -6   4   2       77.83       83.19     14.13 o 
  -5   4   2      267.86      289.17     17.79 o 
  -4   4   2      193.12      169.80     15.07 o 
  -3   4   2       41.47       65.67     19.17 o 
  -2   4   2      609.52      622.33     24.49 o 
  -1   4   2      572.35      541.13     24.75 o 
   0   4   2      147.77      223.75     37.07 o 
   1   4   2     1217.34     1250.95    105.24 o 
   2   4   2       14.75       58.10     10.48 o 
   3   4   2      634.34      594.02     41.79 o 
   4   4   2      568.31      580.90     53.33 o 
   5   4   2     2128.70     1992.35    120.15 o 
   6   4   2     2189.78     2430.71    442.07 o 
   7   4   2      489.86      460.79     59.24 o 
   8   4   2     1443.96     1480.40     91.96 o 
   9   4   2       10.28       34.42     19.80 o 
  10   4   2        0.98       23.81     18.79 o 
  11   4   2       99.88       73.14     27.59 o 
 -12   5   2       28.99       66.19     28.13 o 
 -11   5   2      202.58      157.69     37.74 o 
 -10   5   2      100.28      107.04     33.65 o 
  -9   5   2     1705.08     1610.85     95.28 o 
  -8   5   2      727.29      620.94     45.21 o 
  -7   5   2     8020.65     7371.10    140.14 o 
  -6   5   2     7712.70     7798.21    352.08 o 
  -5   5   2    18139.24    18942.74    782.35 o 
  -4   5   2     8691.89     9248.19    486.63 o 
  -3   5   2    11909.48    12097.01    702.42 o 
  -2   5   2      359.62      423.43     33.09 o 
  -1   5   2        6.18       41.39     34.13 o 
   0   5   2      509.46      408.99     34.88 o 
   1   5   2     7469.22     8021.28    443.82 o 
   2   5   2      987.39      996.51     36.66 o 
   3   5   2    20973.28    21791.17    744.41 o 
   4   5   2     1202.40     1130.78     53.58 o 
   5   5   2    19545.56    19904.50   1113.84 o 
   6   5   2     3778.73     3649.14    311.28 o 
   7   5   2     5848.44     5010.17    163.08 o 
   8   5   2      981.56      844.39     70.71 o 
   9   5   2      213.74      206.16     43.21 o 
  10   5   2       33.62       16.76     37.12 o 
  11   5   2        0.03        0.28     32.29 o 
 -12   6   2       60.54      101.86     31.88 o 
 -11   6   2       79.61       93.34     29.51 o 
 -10   6   2       37.43       48.50     45.30 o 
  -9   6   2        3.37       13.36     16.83 o 
  -8   6   2      117.11      109.05     29.57 o 
  -7   6   2      220.27      242.04     26.86 o 
  -6   6   2       23.34       39.36     11.29 o 
  -5   6   2      649.38      623.63     28.38 o 
  -4   6   2        0.83       11.42      7.45 o 
  -3   6   2    13399.64    13625.12    683.97 o 
  -2   6   2      226.38      241.81     19.84 o 
  -1   6   2     9053.18     9863.15    426.00 o 
   0   6   2      393.78      368.29     39.77 o 
   1   6   2      102.23       87.64     17.20 o 
   2   6   2     5866.49     6110.86    280.40 o 
   3   6   2      553.73      558.06     31.96 o 
   4   6   2     4847.06     4539.92    314.16 o 
   5   6   2      455.50      456.67     32.37 o 
   6   6   2     1702.52     1712.12     78.82 o 
   7   6   2      138.56      147.55     35.90 o 
   8   6   2       16.54       77.31     28.89 o 
   9   6   2     1167.66     1055.05     83.82 o 
  10   6   2       15.54        9.59     17.54 o 
  11   6   2      147.39      129.80     36.52 o 
 -11   7   2        8.04       13.72     33.10 o 
 -10   7   2       12.86       10.45     18.10 o 
  -9   7   2      733.19      704.21     78.18 o 
  -8   7   2       70.85       84.41     29.33 o 
  -7   7   2     6122.86     6267.60    308.71 o 
  -6   7   2        3.93       24.55     18.73 o 
  -5   7   2     6372.08     6313.53    262.22 o 
  -4   7   2       32.55       18.91      9.97 o 
  -3   7   2     6744.15     7233.61    150.18 o 
  -2   7   2      253.20      266.77     37.88 o 
  -1   7   2        0.97       28.59     16.76 o 
   0   7   2      708.22      754.51     52.15 o 
   1   7   2     2888.49     3011.14    109.73 o 
   2   7   2      271.97      229.34     30.10 o 
   3   7   2     8581.01     8843.62    330.64 o 
   4   7   2        1.12        4.20      8.29 o 
   5   7   2     2366.02     2438.34    114.22 o 
   6   7   2       32.63       51.10     15.56 o 
   7   7   2     1187.24     1183.19     64.48 o 
   8   7   2      167.16      224.98     59.60 o 
   9   7   2      413.51      468.97     70.56 o 
  10   7   2      226.22      264.92     50.45 o 
 -11   8   2      741.29      919.84    114.91 o 
 -10   8   2       96.51      158.32     37.76 o 
  -9   8   2      458.45      520.54     70.42 o 
  -8   8   2        2.91       24.15     30.72 o 
  -7   8   2      172.76      196.53     30.88 o 
  -6   8   2        0.30        1.40      9.54 o 
  -5   8   2     2092.61     1982.87    108.27 o 
  -4   8   2      612.42      667.23     41.95 o 
  -3   8   2     7976.07     8504.55    182.98 o 
  -2   8   2        8.87        9.97     13.28 o 
  -1   8   2    23342.83    24313.10   1760.25 o 
   0   8   2     1124.05     1164.91     68.91 o 
   1   8   2    26275.11    27897.25    664.54 o 
   2   8   2       19.45       45.73     14.66 o 
   3   8   2     7926.46     7816.73    314.06 o 
   4   8   2      220.08      254.75     29.51 o 
   5   8   2       35.75       59.45     15.40 o 
   6   8   2      852.84      859.22     73.66 o 
   7   8   2      849.12      926.22     58.60 o 
   8   8   2       79.40       69.64     27.59 o 
   9   8   2      336.38      377.69     61.71 o 
  10   8   2       22.25       62.02     21.41 o 
 -10   9   2        7.12       -0.54     25.88 o 
  -9   9   2       35.01       66.07     27.04 o 
  -8   9   2        1.41        5.73     17.39 o 
  -7   9   2       45.91       57.88     16.16 o 
  -6   9   2      203.10      223.35     33.94 o 
  -5   9   2      760.51      741.52     49.40 o 
  -4   9   2     1094.24     1127.50     57.89 o 
  -3   9   2      219.66      259.65     47.54 o 
  -2   9   2     1012.17     1074.83     69.69 o 
  -1   9   2      157.32      153.22     33.61 o 
   0   9   2      410.23      459.43     56.03 o 
   1   9   2        0.85        5.66     18.26 o 
   2   9   2      388.38      427.30     54.57 o 
   3   9   2     2259.81     2290.50    114.31 o 
   4   9   2       18.33       26.31     11.53 o 
   5   9   2       18.46       29.52     12.87 o 
   6   9   2      188.80      280.94     40.13 o 
   7   9   2      166.54      210.39     34.88 o 
   8   9   2      269.67      345.29     57.04 o 
   9   9   2      141.45      210.84     42.76 o 
 -10  10   2      474.73      634.64    134.39 o 
  -9  10   2      431.98      417.83     62.57 o 
  -8  10   2      121.08      143.48     37.24 o 
  -7  10   2        2.12       34.95     14.53 o 
  -6  10   2       23.50       16.75     17.66 o 
  -5  10   2      730.49      673.21     50.47 o 
  -4  10   2     1241.59     1284.27     80.75 o 
  -3  10   2     3004.56     2932.81    135.21 o 
  -2  10   2     1327.40     1358.02     83.30 o 
  -1  10   2     7455.60     7294.57    344.46 o 
   0  10   2     3988.82     3787.97    141.95 o 
   1  10   2     6535.19     6573.50    185.77 o 
   2  10   2      589.10      642.65     72.27 o 
   3  10   2     1068.05      942.97     71.51 o 
   4  10   2       92.87      105.55     20.07 o 
   5  10   2        6.91       28.82     12.33 o 
   6  10   2      166.91      277.87     39.38 o 
   7  10   2        0.66        8.11     17.39 o 
   8  10   2       51.94       82.69     28.21 o 
   9  10   2      100.73      147.02     32.71 o 
  -9  11   2      715.85      727.97     90.70 o 
  -8  11   2       92.51      135.21     34.68 o 
  -7  11   2      276.32      355.15     58.50 o 
  -6  11   2      115.93      144.06     28.38 o 
  -5  11   2      299.31      313.55     51.18 o 
  -4  11   2      109.97      147.34     34.63 o 
  -3  11   2      369.43      428.30     59.90 o 
  -2  11   2        1.67       24.72     16.08 o 
  -1  11   2     2493.11     2263.76    139.09 o 
   0  11   2      874.58      805.31     73.75 o 
   1  11   2       20.82        4.93     15.36 o 
   2  11   2     2229.76     2181.46    112.94 o 
   3  11   2      396.06      438.04     84.05 o 
   4  11   2     1248.11     1205.08     60.12 o 
   5  11   2      849.14      923.33     65.58 o 
   6  11   2      218.16      274.20     40.21 o 
   7  11   2      175.66      166.96     40.93 o 
   8  11   2       58.96       70.11     26.98 o 
  -8  12   2      247.39      282.85     51.99 o 
  -7  12   2       24.99       27.28     16.34 o 
  -6  12   2      306.05      350.78     97.27 o 
  -5  12   2       82.49      151.90     50.81 o 
  -4  12   2      699.99      713.58     78.59 o 
  -3  12   2      352.51      331.91     53.84 o 
  -2  12   2     1671.70     1644.55    100.71 o 
  -1  12   2      256.91      200.80     42.53 o 
   0  12   2     1601.68     1484.18     97.66 o 
   1  12   2      100.81       87.75     28.21 o 
   2  12   2      374.35      388.87     60.52 o 
   3  12   2       14.37       42.66     19.67 o 
   4  12   2      535.69      497.02     55.41 o 
   5  12   2       13.70       42.01     16.81 o 
   6  12   2        4.61       30.35     18.60 o 
   7  12   2      199.77      252.27     37.15 o 
  -7  13   2      258.45      236.26     42.01 o 
  -6  13   2      746.65      732.04     85.87 o 
  -5  13   2      447.20      555.96    107.76 o 
  -4  13   2      775.38      842.47     73.82 o 
  -3  13   2      178.36      120.74     34.76 o 
  -2  13   2      187.24      187.50     41.63 o 
  -1  13   2      216.25      204.06     52.11 o 
   0  13   2      115.86      114.42     30.86 o 
   1  13   2        1.20       27.71     18.55 o 
   2  13   2     1059.57     1076.80     86.04 o 
   3  13   2       28.31       66.07     19.77 o 
   4  13   2     1783.27     1722.09     89.31 o 
   5  13   2       94.65       91.09     23.93 o 
   6  13   2      664.68      693.99     81.95 o 
  -5  14   2        1.14       32.97     25.75 o 
  -4  14   2      111.81       97.63     27.06 o 
  -3  14   2       60.33       50.17     23.49 o 
  -2  14   2      101.91      159.70     35.11 o 
  -1  14   2        3.49       51.64     25.88 o 
   0  14   2        1.13       15.37     19.48 o 
   1  14   2      202.12      234.57     44.81 o 
   2  14   2        1.26       33.86     21.62 o 
   3  14   2      187.27      175.85     34.52 o 
   4  14   2       27.35       44.37     17.57 o 
  -2  15   2      122.48      106.80     29.16 o 
  -1  15   2        4.87       19.00     18.74 o 
   0  15   2       99.74      141.47     49.52 o 
   1  15   2       32.37        3.13     26.16 o 
 -13   0   3       38.50       57.52     47.07 o 
 -11   0   3      747.37      759.56     70.84 o 
  -9   0   3     4417.69     4108.47    196.72 o 
  -7   0   3    14159.45    13041.58    294.12 o 
  -5   0   3    33859.75    34150.68   2735.19 o 
  -3   0   3    21229.17    21198.45    804.87 o 
  -1   0   3      126.17      161.18     17.30 o 
   1   0   3    23331.99    22019.57   2899.96 o 
   3   0   3    24865.53    24517.47   3482.22 o 
   5   0   3    34320.90    35511.61   5961.02 o 
   7   0   3     9084.58     7613.03    272.60 o 
   9   0   3      419.55      437.30     91.82 o 
  11   0   3      225.03      334.72     77.11 o 
 -13   1   3      235.48      304.25     43.05 o 
 -12   1   3       61.28       57.96     22.19 o 
 -11   1   3        7.93       32.24     24.52 o 
 -10   1   3      442.30      408.96     46.05 o 
  -9   1   3        8.34       14.90     12.88 o 
  -8   1   3      467.64      425.48     41.21 o 
  -7   1   3     1761.76     1719.74     63.26 o 
  -6   1   3      527.35      454.47     34.18 o 
  -5   1   3      351.55      379.42     38.87 o 
  -4   1   3     3239.41     3218.39    171.83 o 
  -3   1   3    23922.52    24613.60   1100.11 o 
  -2   1   3     8394.00     8947.46    435.86 o 
  -1   1   3    45477.62    47010.55   1986.71 o 
   0   1   3     1206.78     1212.91     35.05 o 
   1   1   3     3316.33     3273.84    168.71 o 
   2   1   3     3554.11     3234.40    232.97 o 
   3   1   3       50.93       36.14      8.54 o 
   4   1   3     6909.57     6896.93    633.04 o 
   5   1   3     1579.68     1511.94    158.05 o 
   6   1   3     2064.39     2046.06    208.68 o 
   7   1   3      527.27      515.89     60.69 o 
   8   1   3     1648.85     1416.98     88.32 o 
   9   1   3      311.97      260.09     51.15 o 
  10   1   3        0.09       34.06     19.32 o 
  11   1   3      203.61      250.27     48.83 o 
 -13   2   3        0.91       48.15     23.85 o 
 -12   2   3       22.91       27.13     21.88 o 
 -11   2   3      208.36      207.44     35.25 o 
 -10   2   3      637.84      657.74     53.11 o 
  -9   2   3     1770.18     1676.74    116.46 o 
  -8   2   3     5058.50     4568.81    111.37 o 
  -7   2   3     9105.69     9068.20    329.92 o 
  -6   2   3     5249.62     5038.22    213.54 o 
  -5   2   3    17550.91    18786.65   1040.54 o 
  -4   2   3     6599.47     7172.13    287.35 o 
  -3   2   3     3709.29     3670.87    153.65 o 
  -2   2   3    18005.39    19276.05   1192.11 o 
  -1   2   3     2231.12     2210.86    197.05 o 
   0   2   3     9885.92    10378.74    297.92 o 
   1   2   3    27402.21    26837.75   1372.67 o 
   2   2   3      569.86      546.89     26.78 o 
   3   2   3    13868.67    13689.66    976.30 o 
   4   2   3     2554.35     2465.04    179.29 o 
   5   2   3     6727.83     7080.39    605.85 o 
   6   2   3      186.39      251.35     37.18 o 
   7   2   3      741.70      637.67     59.88 o 
   8   2   3      243.63      207.39     41.47 o 
   9   2   3      307.20      284.59     51.75 o 
  10   2   3      373.84      398.20     62.91 o 
  11   2   3        2.59        9.52     49.66 o 
 -13   3   3      631.49      582.84     78.00 o 
 -12   3   3      106.79      120.97     31.29 o 
 -11   3   3     1394.17     1402.14    208.37 o 
 -10   3   3      490.26      663.78     53.79 o 
  -9   3   3      663.98      722.93     92.95 o 
  -8   3   3       41.57       80.80     27.84 o 
  -7   3   3        6.45       11.57     10.45 o 
  -6   3   3     1346.99     1291.63     46.50 o 
  -5   3   3     1255.68     1285.50     45.76 o 
  -4   3   3     5637.46     5816.53    267.80 o 
  -3   3   3    13045.43    13890.70    718.44 o 
  -2   3   3    17840.07    19215.98   1283.74 o 
  -1   3   3    29564.29    31945.20   3813.67 o 
   0   3   3    16297.67    17518.16   1032.57 o 
   1   3   3    29786.04    30546.22   1498.10 o 
   2   3   3     3206.04     3194.85    217.75 o 
   3   3   3    14050.39    14078.76    887.85 o 
   4   3   3     1825.41     1755.99    117.44 o 
   5   3   3     1775.22     1799.08    128.48 o 
   6   3   3     1085.37     1158.00    168.71 o 
   7   3   3      152.48      179.76     36.91 o 
   8   3   3      421.87      410.64     59.23 o 
   9   3   3      709.10      675.68     79.90 o 
  10   3   3      170.68      151.77     45.84 o 
  11   3   3       57.20       77.09     34.06 o 
 -13   4   3       20.25       95.58     29.28 o 
 -12   4   3       14.65       89.22     27.82 o 
 -11   4   3      120.17      195.57     42.20 o 
 -10   4   3        1.80       41.17     15.98 o 
  -9   4   3       28.47       44.05     16.04 o 
  -8   4   3       57.70      102.45     21.49 o 
  -7   4   3       68.48       59.16     16.68 o 
  -6   4   3     1973.34     1916.19     53.89 o 
  -5   4   3     1295.42     1305.83     40.08 o 
  -4   4   3     9783.02    10413.44    412.65 o 
  -3   4   3     3974.78     4079.15    198.22 o 
  -2   4   3     6932.36     7284.86    558.81 o 
  -1   4   3     1459.62     1560.29     73.72 o 
   0   4   3     1916.97     2061.95     77.63 o 
   1   4   3     4822.30     5055.55    173.16 o 
   2   4   3      403.65      410.46     23.22 o 
   3   4   3     7987.86     8035.17    394.71 o 
   4   4   3       26.91       33.56     10.39 o 
   5   4   3     1726.22     1682.77    109.62 o 
   6   4   3      193.90      206.68     44.57 o 
   7   4   3      479.89      484.51     61.59 o 
   8   4   3     1146.36     1084.99     79.44 o 
   9   4   3      411.64      459.04     78.13 o 
  10   4   3      274.15      334.87     56.88 o 
  11   4   3       53.68       91.97     31.33 o 
 -12   5   3      654.74      701.52     84.45 o 
 -11   5   3      188.78      172.13     41.38 o 
 -10   5   3     2703.20     2824.54    130.52 o 
  -9   5   3      702.40      678.34     50.18 o 
  -8   5   3      565.34      687.02     47.02 o 
  -7   5   3       36.60       43.44     12.67 o 
  -6   5   3     3496.10     3422.84    117.29 o 
  -5   5   3     1418.39     1445.88     64.72 o 
  -4   5   3    13510.29    14318.64    594.40 o 
  -3   5   3     8415.63     9015.02    504.97 o 
  -2   5   3    22554.04    21669.86   1407.48 o 
  -1   5   3    11965.17    13425.13    517.79 o 
   0   5   3    37816.58    41685.02   1537.67 o 
   1   5   3    10080.22    10645.29    531.78 o 
   2   5   3    23840.29    25166.49   1085.46 o 
   3   5   3     1907.59     2088.99     84.79 o 
   4   5   3      803.60      774.68     40.57 o 
   5   5   3       47.75       66.22     13.99 o 
   6   5   3     1965.77     1895.69    100.83 o 
   7   5   3       20.90       20.66     20.03 o 
   8   5   3     1088.72     1111.39     81.87 o 
   9   5   3       67.68       70.15     21.82 o 
  10   5   3      174.12      182.65     76.63 o 
  11   5   3       70.19       43.61     21.05 o 
 -12   6   3        3.80        5.72     25.20 o 
 -11   6   3       15.35       67.87     27.64 o 
 -10   6   3       57.80       87.53     26.44 o 
  -9   6   3      265.99      290.60     49.01 o 
  -8   6   3      546.91      587.93     51.17 o 
  -7   6   3      697.84      671.07     37.01 o 
  -6   6   3     1144.96     1095.84     45.66 o 
  -5   6   3     1401.18     1347.08     44.78 o 
  -4   6   3     1132.66     1239.91     74.45 o 
  -3   6   3     3035.31     2898.77    164.85 o 
  -2   6   3      703.75      777.86     36.51 o 
  -1   6   3     6600.25     6966.67    574.90 o 
   0   6   3     2131.36     2345.57     93.74 o 
   1   6   3     4367.05     4130.03    117.09 o 
   2   6   3     9161.33     9254.58    237.49 o 
   3   6   3      451.99      425.65     47.22 o 
   4   6   3     3728.25     3510.29    104.63 o 
   5   6   3     1072.26     1036.39     46.16 o 
   6   6   3      398.23      399.65     43.27 o 
   7   6   3     1109.74     1035.28     77.21 o 
   8   6   3      183.73      164.97     37.06 o 
   9   6   3      430.97      468.46     68.78 o 
  10   6   3      258.79      223.77     43.28 o 
 -12   7   3      136.36      137.60     37.56 o 
 -11   7   3        1.10       -6.61     25.95 o 
 -10   7   3      110.43      150.45     35.51 o 
  -9   7   3       12.87        1.40     14.47 o 
  -8   7   3      832.73      849.09     67.90 o 
  -7   7   3     1041.96      905.99     44.62 o 
  -6   7   3      314.88      361.11     33.57 o 
  -5   7   3     1482.04     1411.08     67.39 o 
  -4   7   3     5035.97     4889.36    227.27 o 
  -3   7   3       10.39       55.52     15.14 o 
  -2   7   3    16533.32    17107.56    857.71 o 
  -1   7   3      383.71      415.35     46.70 o 
   0   7   3     9443.48     9856.60    546.97 o 
   1   7   3        1.16       24.95     13.11 o 
   2   7   3      613.72      636.61     37.14 o 
   3   7   3      151.05      175.54     23.11 o 
   4   7   3      504.44      512.68     37.65 o 
   5   7   3     1284.37     1230.64     54.78 o 
   6   7   3        1.05       18.79     11.98 o 
   7   7   3      406.14      342.81     55.36 o 
   8   7   3      310.43      357.23     58.77 o 
   9   7   3       16.59       22.78     31.27 o 
  10   7   3      521.12      684.95     86.79 o 
 -11   8   3      109.36      177.40     41.02 o 
 -10   8   3      770.88      846.91     81.58 o 
  -9   8   3       18.11       32.98     20.88 o 
  -8   8   3     3590.35     3581.05    144.78 o 
  -7   8   3        1.03       26.52     11.79 o 
  -6   8   3     7033.21     6965.04    259.65 o 
  -5   8   3      502.87      539.80     46.55 o 
  -4   8   3     4908.42     4837.26    253.95 o 
  -3   8   3      311.89      376.89     47.33 o 
  -2   8   3     1166.88     1241.13     71.14 o 
  -1   8   3     2228.89     2041.06     92.91 o 
   0   8   3      407.25      405.86     50.45 o 
   1   8   3     1518.46     1491.84     80.82 o 
   2   8   3     4706.83     4756.88    147.08 o 
   3   8   3      138.30      169.85     24.11 o 
   4   8   3     7185.69     6947.76    236.88 o 
   5   8   3       67.77       80.27     16.89 o 
   6   8   3     3818.56     3796.49    251.19 o 
   7   8   3       25.17       60.07     17.96 o 
   8   8   3      487.67      496.26     70.58 o 
   9   8   3      243.19      313.31     56.37 o 
 -10   9   3        0.06       66.96     24.83 o 
  -9   9   3      228.79      196.01     40.85 o 
  -8   9   3        8.84        0.86     17.05 o 
  -7   9   3       66.81       58.31     18.19 o 
  -6   9   3        2.06       19.78     10.42 o 
  -5   9   3       30.43       40.39     15.53 o 
  -4   9   3       57.33       99.21     25.99 o 
  -3   9   3      266.46      292.67     46.29 o 
  -2   9   3        7.54       24.19     16.35 o 
  -1   9   3        8.94       33.90     17.86 o 
   0   9   3       27.37       60.97     20.94 o 
   1   9   3     1380.49     1344.88     81.15 o 
   2   9   3      187.15      225.80     40.26 o 
   3   9   3     1563.19     1443.58     60.21 o 
   4   9   3       78.27      134.57     22.30 o 
   5   9   3      509.15      528.61     45.42 o 
   6   9   3      842.52      848.61     61.50 o 
   7   9   3      252.35      314.70     41.78 o 
   8   9   3      186.24      187.01     44.01 o 
   9   9   3      123.81      201.12     41.18 o 
 -10  10   3       58.69       24.25     26.02 o 
  -9  10   3      461.20      515.51     70.66 o 
  -8  10   3      325.23      358.86     58.03 o 
  -7  10   3     1722.21     1772.80     83.09 o 
  -6  10   3     2771.99     2647.89    100.77 o 
  -5  10   3     1259.57     1461.52     86.19 o 
  -4  10   3     4282.41     4328.07    150.04 o 
  -3  10   3      688.19      762.25     63.44 o 
  -2  10   3      279.31      322.63     50.17 o 
  -1  10   3      113.54      157.84     36.42 o 
   0  10   3     1497.13     1440.35     88.48 o 
   1  10   3        6.08       -0.12     15.98 o 
   2  10   3     2354.78     2194.85    153.94 o 
   3  10   3     1894.24     1776.77     69.89 o 
   4  10   3     2077.66     2040.87     87.51 o 
   5  10   3      932.66      960.37     62.72 o 
   6  10   3     1688.90     1593.85     82.81 o 
   7  10   3      150.27      146.13     29.10 o 
   8  10   3      547.48      645.95     83.99 o 
  -9  11   3       51.60       57.35     38.01 o 
  -8  11   3       77.33      121.15     29.11 o 
  -7  11   3       65.73       84.12     21.56 o 
  -6  11   3        2.12        8.98     13.62 o 
  -5  11   3      309.96      452.05     61.00 o 
  -4  11   3      198.08      236.13     44.99 o 
  -3  11   3     1767.96     1812.68    170.09 o 
  -2  11   3      788.80      716.63     82.56 o 
  -1  11   3     1806.25     1830.02    104.37 o 
   0  11   3      964.03      981.15     77.05 o 
   1  11   3      110.50      134.75     33.68 o 
   2  11   3     3177.67     3062.78    269.74 o 
   3  11   3      183.00      158.06     29.64 o 
   4  11   3     1729.83     1639.18     87.82 o 
   5  11   3      219.20      225.86     34.62 o 
   6  11   3      254.98      255.40     39.00 o 
   7  11   3      229.92      268.70     39.33 o 
  -8  12   3      109.63      123.97     47.54 o 
  -7  12   3      825.21      815.87     80.03 o 
  -6  12   3       10.08       34.88     17.53 o 
  -5  12   3     1170.84     1346.10    131.87 o 
  -4  12   3       27.76       46.10     21.01 o 
  -3  12   3      881.78      835.96     71.36 o 
  -2  12   3       61.11      102.04     26.98 o 
  -1  12   3       83.59      106.79     32.56 o 
   0  12   3      119.18      134.94     37.12 o 
   1  12   3       39.70       45.73     28.00 o 
   2  12   3      276.21      296.37     51.13 o 
   3  12   3      469.29      460.98     53.94 o 
   4  12   3      367.31      350.93     45.87 o 
   5  12   3       89.03      105.14     22.49 o 
   6  12   3       82.29       59.79     20.60 o 
  -7  13   3        8.50       -7.02     19.01 o 
  -6  13   3        5.78       33.09     21.80 o 
  -5  13   3      491.20      537.02    104.35 o 
  -4  13   3       89.54      117.68     31.38 o 
  -3  13   3     1040.38     1108.26     87.23 o 
  -2  13   3      624.06      615.91     78.15 o 
  -1  13   3     1647.91     1460.99    149.11 o 
   0  13   3      352.16      332.55     56.66 o 
   1  13   3     1716.76     1568.40    105.33 o 
   2  13   3      246.36      223.12     45.78 o 
   3  13   3      342.06      352.68     47.23 o 
   4  13   3      201.05      226.33     35.29 o 
   5  13   3       58.66       91.44     23.68 o 
  -5  14   3        4.04       23.57     22.34 o 
  -4  14   3      101.15      138.78     32.79 o 
  -3  14   3       10.16       20.19     18.61 o 
  -2  14   3      100.67       75.01     31.33 o 
  -1  14   3       27.49       67.17     26.35 o 
   0  14   3       99.21       99.79     28.56 o 
   1  14   3        9.66       51.82     19.51 o 
   2  14   3      157.83      113.62     29.46 o 
   3  14   3        0.44       33.21     16.20 o 
 -12   0   4      796.54      890.06     92.23 o 
 -10   0   4     6766.23     7388.41    503.78 o 
  -8   0   4      642.57      689.13     55.58 o 
  -6   0   4     6620.22     6986.40    368.33 o 
  -4   0   4    37175.99    36037.99   1095.43 o 
  -2   0   4    22774.98    22248.13    427.22 o 
   0   0   4    62344.55    60158.76   2975.52 o 
   2   0   4    28402.22    26905.86   3586.09 o 
   4   0   4      563.66      613.02    127.04 o 
   6   0   4     5803.81     5969.98   1138.49 o 
   8   0   4     2106.70     2154.50    158.57 o 
  10   0   4      286.19      296.98     75.74 o 
 -13   1   4       27.30       32.10     14.55 o 
 -12   1   4       14.57       46.05     22.61 o 
 -11   1   4       36.79       27.05     15.01 o 
 -10   1   4      154.35      182.97     31.05 o 
  -9   1   4        0.64        9.57     12.26 o 
  -8   1   4     1612.59     1580.74     64.32 o 
  -7   1   4      680.32      673.86     40.17 o 
  -6   1   4     3071.24     2994.43     91.40 o 
  -5   1   4     2474.10     2348.90     92.60 o 
  -4   1   4     3719.44     3621.36    129.04 o 
  -3   1   4     6363.88     6341.55    218.28 o 
  -2   1   4     3697.68     3675.24    167.22 o 
  -1   1   4    20834.99    21315.38    736.57 o 
   0   1   4       86.59       98.09      7.53 o 
   1   1   4     5989.97     5197.74    322.07 o 
   2   1   4     4162.89     3759.04    302.52 o 
   3   1   4     4461.96     3964.26    371.70 o 
   4   1   4     1900.89     1873.83    169.62 o 
   5   1   4        0.96       29.45      9.64 o 
   6   1   4        4.92       36.85     13.63 o 
   7   1   4     1047.68     1043.84     73.68 o 
   8   1   4       77.52       98.36     29.01 o 
   9   1   4      923.57     1045.12     81.93 o 
  10   1   4      482.16      619.15     79.80 o 
  11   1   4      148.98      293.02     51.88 o 
 -13   2   4      325.70      363.68     80.99 o 
 -12   2   4      129.24      178.66     30.91 o 
 -11   2   4      482.47      534.31     55.63 o 
 -10   2   4      332.55      419.80     46.87 o 
  -9   2   4      733.82      725.05     47.02 o 
  -8   2   4        3.79        3.30     10.35 o 
  -7   2   4     1216.55     1104.38     50.49 o 
  -6   2   4       33.00       53.50      9.53 o 
  -5   2   4      241.62      262.99     15.67 o 
  -4   2   4    13186.45    13657.47    552.34 o 
  -3   2   4     2500.17     2506.71    106.49 o 
  -2   2   4    20967.32    21268.57   1318.62 o 
  -1   2   4     6756.48     6863.81    375.39 o 
   0   2   4    22509.57    23305.41    665.53 o 
   1   2   4     2981.42     2665.32    105.81 o 
   2   2   4      686.03      764.28     29.89 o 
   3   2   4     4450.12     4022.70    272.67 o 
   4   2   4      695.49      608.78     69.63 o 
   5   2   4     2936.44     2858.41    230.73 o 
   6   2   4     1619.32     1596.26    275.67 o 
   7   2   4      161.10      150.71     33.57 o 
   8   2   4      597.86      616.15     72.62 o 
   9   2   4      257.09      293.80     54.38 o 
  10   2   4      324.99      383.38     61.42 o 
  11   2   4       64.83       88.15     26.91 o 
 -13   3   4        0.41       50.21     25.23 o 
 -12   3   4       22.42       52.76     19.91 o 
 -11   3   4      494.03      528.55     55.84 o 
 -10   3   4      181.56      184.37     31.45 o 
  -9   3   4      417.34      470.90     46.56 o 
  -8   3   4     7389.08     7053.53    260.06 o 
  -7   3   4     1439.68     1449.57     70.01 o 
  -6   3   4    14832.45    14173.21    401.37 o 
  -5   3   4     2348.41     2322.85    108.25 o 
  -4   3   4     5617.58     5921.15    203.61 o 
  -3   3   4     2237.34     2176.88    130.66 o 
  -2   3   4     1789.20     1722.03    119.18 o 
  -1   3   4     7841.11     8247.96    552.34 o 
   0   3   4      822.47      871.01     31.10 o 
   1   3   4    20035.16    20183.72    871.93 o 
   2   3   4     1890.99     1831.00    102.14 o 
   3   3   4    11753.12    12014.86    620.87 o 
   4   3   4    14489.74    13941.68    854.16 o 
   5   3   4     1565.65     1691.46     72.80 o 
   6   3   4     7394.74     7153.22    811.00 o 
   7   3   4      321.04      265.77     46.14 o 
   8   3   4     1168.69     1188.64     83.65 o 
   9   3   4        0.82        5.05     14.66 o 
  10   3   4       87.28      109.76     27.52 o 
  11   3   4       65.12      100.60     52.31 o 
 -13   4   4      153.26      251.62     69.89 o 
 -12   4   4        0.85       31.31     21.78 o 
 -11   4   4      212.16      222.34     36.07 o 
 -10   4   4      205.96      226.65     34.64 o 
  -9   4   4      727.34      807.53     51.02 o 
  -8   4   4      861.78      768.73     47.21 o 
  -7   4   4     1351.73     1268.93     56.37 o 
  -6   4   4      440.93      468.30     28.25 o 
  -5   4   4      804.44      816.61     28.94 o 
  -4   4   4     4010.19     4126.06    201.18 o 
  -3   4   4      647.42      677.29     36.77 o 
  -2   4   4     6234.52     6416.32    619.39 o 
  -1   4   4     6947.57     7403.87    402.15 o 
   0   4   4       13.62       19.27      5.65 o 
   1   4   4     4480.16     4574.35    149.58 o 
   2   4   4     6615.92     6596.67    322.36 o 
   3   4   4     3457.45     3222.97    177.50 o 
   4   4   4     2135.42     1998.82    134.42 o 
   5   4   4     1678.95     1702.24    183.55 o 
   6   4   4      611.18      646.84     78.19 o 
   7   4   4     1004.86      863.89     68.97 o 
   8   4   4      811.54      774.60     73.18 o 
   9   4   4       54.82       50.35     22.38 o 
  10   4   4      132.72      155.10     39.01 o 
 -12   5   4      283.49      202.03     56.94 o 
 -11   5   4      241.97      184.04     66.21 o 
 -10   5   4      563.78      641.79     57.55 o 
  -9   5   4     3418.10     3357.27    105.82 o 
  -8   5   4      545.42      503.43     45.91 o 
  -7   5   4     8991.13     8946.94    129.01 o 
  -6   5   4     2431.50     2266.84     86.50 o 
  -5   5   4     9968.79    10209.98    256.94 o 
  -4   5   4     8050.49     8268.29    319.63 o 
  -3   5   4     2623.86     2414.48    153.63 o 
  -2   5   4     1592.95     1653.72     83.92 o 
  -1   5   4      338.80      319.05     29.01 o 
   0   5   4     5228.61     5721.11    244.59 o 
   1   5   4     5103.34     5203.78    196.20 o 
   2   5   4     4228.48     4223.76    199.13 o 
   3   5   4     8280.20     8200.90    461.62 o 
   4   5   4     1124.72     1062.65     61.32 o 
   5   5   4     7069.82     7114.56    222.21 o 
   6   5   4      461.41      486.21     47.20 o 
   7   5   4     1699.81     1579.70    148.56 o 
   8   5   4      576.24      504.35     69.01 o 
   9   5   4        3.42       20.00     17.45 o 
  10   5   4       40.14       15.26     17.69 o 
 -12   6   4      228.35      224.24     64.98 o 
 -11   6   4       21.89       -8.04     21.25 o 
 -10   6   4      496.49      469.59     65.66 o 
  -9   6   4       61.92       45.62     15.48 o 
  -8   6   4      262.15      251.08     34.79 o 
  -7   6   4        6.02       11.98      9.62 o 
  -6   6   4      771.42      755.60     50.22 o 
  -5   6   4      336.35      358.64     27.62 o 
  -4   6   4      393.85      389.99     27.57 o 
  -3   6   4     8509.52     8320.69    636.18 o 
  -2   6   4        5.43       31.38     20.92 o 
  -1   6   4    10662.01    11279.55    717.94 o 
   0   6   4     2659.01     2919.68    210.87 o 
   1   6   4     1060.24     1021.77     41.80 o 
   2   6   4     4702.96     4414.71    122.21 o 
   3   6   4      825.90      784.94     39.35 o 
   4   6   4     5044.49     4607.67    348.71 o 
   5   6   4      255.61      241.20     28.43 o 
   6   6   4     1637.24     1462.32     89.25 o 
   7   6   4      280.57      237.61     46.90 o 
   8   6   4      115.83      171.65     39.07 o 
   9   6   4      398.26      299.55     55.23 o 
  10   6   4       41.08       51.74     36.99 o 
 -12   7   4       67.43      104.76     36.24 o 
 -11   7   4        9.51        8.17     24.11 o 
 -10   7   4       91.97       92.64     39.10 o 
  -9   7   4      702.10      770.10     55.45 o 
  -8   7   4        4.85       22.44     21.46 o 
  -7   7   4     1777.69     1700.15     61.37 o 
  -6   7   4      260.91      303.51     30.32 o 
  -5   7   4     5726.51     5424.31    357.68 o 
  -4   7   4      466.91      519.06     43.73 o 
  -3   7   4     2823.57     2763.83    152.75 o 
  -2   7   4     1230.14     1283.17     52.85 o 
  -1   7   4      191.28      246.16     38.95 o 
   0   7   4     2042.85     2098.54    127.38 o 
   1   7   4     4933.89     4690.05    371.87 o 
   2   7   4      206.86      190.10     28.14 o 
   3   7   4     5513.86     5287.74    122.38 o 
   4   7   4       18.39       16.74     10.15 o 
   5   7   4     1745.71     1800.20     78.65 o 
   6   7   4        2.51        4.14     13.32 o 
   7   7   4      110.76       92.38     35.90 o 
   8   7   4       22.09       82.50     48.50 o 
   9   7   4       90.57       88.66     28.61 o 
 -11   8   4      560.48      547.11    106.94 o 
 -10   8   4       10.54       12.94     25.61 o 
  -9   8   4      539.48      645.74    110.08 o 
  -8   8   4       12.39        0.12     12.78 o 
  -7   8   4       12.80       31.96     11.67 o 
  -6   8   4     1901.01     1906.79     66.08 o 
  -5   8   4     2469.45     2412.62    132.40 o 
  -4   8   4      255.19      268.69     35.92 o 
  -3   8   4     7226.34     6971.14    467.21 o 
  -2   8   4       54.97       72.31     20.66 o 
  -1   8   4     7782.03     8004.43    188.81 o 
   0   8   4       49.29       48.76     23.70 o 
   1   8   4     6578.41     6631.81    191.27 o 
   2   8   4       39.12       58.71     14.71 o 
   3   8   4     2281.62     2197.36    118.06 o 
   4   8   4     2225.41     2247.49    115.93 o 
   5   8   4       34.50       34.38     13.33 o 
   6   8   4     1250.88     1359.83    108.70 o 
   7   8   4      770.84      756.10     74.10 o 
   8   8   4       58.67      125.81     47.61 o 
   9   8   4      634.45      625.34    109.46 o 
 -10   9   4       10.67        0.95     23.16 o 
  -9   9   4       64.64       38.01     28.34 o 
  -8   9   4        6.27       24.52     21.39 o 
  -7   9   4      124.75      137.03     21.72 o 
  -6   9   4      408.63      411.19     38.75 o 
  -5   9   4       41.48       51.08     15.35 o 
  -4   9   4     3157.76     3334.09    212.52 o 
  -3   9   4     1487.16     1541.68     86.58 o 
  -2   9   4     2571.41     2574.21    112.26 o 
  -1   9   4      178.96      139.43     32.76 o 
   0   9   4     1362.28     1260.91     80.11 o 
   1   9   4       47.20       54.09     21.35 o 
   2   9   4     1668.10     1586.64     62.83 o 
   3   9   4       18.35        7.56      9.84 o 
   4   9   4      796.93      693.58     44.64 o 
   5   9   4        1.34        9.23     11.33 o 
   6   9   4      149.36      204.27     34.54 o 
   7   9   4      182.08      185.09     50.27 o 
   8   9   4      570.88      664.90     84.07 o 
 -10  10   4      126.26       85.28     42.50 o 
  -9  10   4      238.61      349.98     80.92 o 
  -8  10   4      387.40      465.78     98.50 o 
  -7  10   4        0.66       13.14     15.80 o 
  -6  10   4      122.21      161.63     36.97 o 
  -5  10   4     1014.42     1083.32     99.52 o 
  -4  10   4      782.69      745.77     62.49 o 
  -3  10   4     4087.70     4005.24    219.74 o 
  -2  10   4     3289.63     3047.02    196.24 o 
  -1  10   4     6048.07     6022.96    220.15 o 
   0  10   4     1497.30     1301.84    122.74 o 
   1  10   4     3971.32     3673.04    144.92 o 
   2  10   4     1162.40     1128.37     78.65 o 
   3  10   4      417.25      389.85     40.89 o 
   4  10   4       20.33       43.34     14.31 o 
   5  10   4       97.89      120.86     24.77 o 
   6  10   4       71.49       70.29     19.30 o 
   7  10   4       90.49       81.96     22.23 o 
  -9  11   4      252.44      171.52     61.30 o 
  -8  11   4       61.01       75.06     33.51 o 
  -7  11   4     1325.81     1321.62     91.53 o 
  -6  11   4      104.42       98.97     26.13 o 
  -5  11   4      401.85      447.81     61.79 o 
  -4  11   4       31.26       49.29     23.70 o 
  -3  11   4      688.53      673.50     74.61 o 
  -2  11   4      674.77      678.62     90.05 o 
  -1  11   4      527.33      587.50     72.39 o 
   0  11   4     1440.42     1239.56    137.12 o 
   1  11   4      522.55      430.12     63.27 o 
   2  11   4     1420.10     1384.58     73.62 o 
   3  11   4      262.54      335.99     44.33 o 
   4  11   4      449.42      440.93     45.02 o 
   5  11   4      868.40      801.61     60.75 o 
   6  11   4       17.10       33.12     18.11 o 
   7  11   4      551.55      676.71     66.31 o 
  -8  12   4       61.86       70.02     45.23 o 
  -7  12   4      129.33      102.68     49.52 o 
  -6  12   4       56.55       48.70     59.26 o 
  -5  12   4      210.31      344.26     78.06 o 
  -4  12   4       14.22       10.72     17.08 o 
  -3  12   4      147.96      176.16     38.98 o 
  -2  12   4     1791.36     1552.79    101.33 o 
  -1  12   4      133.97      159.67     41.07 o 
   0  12   4      950.91      959.47     79.04 o 
   1  12   4       82.95       89.45     28.51 o 
   2  12   4      128.82      173.91     31.00 o 
   3  12   4        0.94      -12.11     12.60 o 
   4  12   4       25.74       43.20     17.79 o 
   5  12   4       99.18      144.62     27.91 o 
   6  12   4      120.17      113.60     47.14 o 
  -6  13   4      715.89      732.03    117.64 o 
  -5  13   4      259.25      258.70     67.03 o 
  -4  13   4      685.00      662.98     80.09 o 
  -3  13   4      550.63      490.66     74.25 o 
  -2  13   4        0.08       17.02     17.86 o 
  -1  13   4      304.57      242.28     48.33 o 
   0  13   4      693.46      685.99     84.45 o 
   1  13   4       56.89       43.96     23.47 o 
   2  13   4     1048.78     1038.65     67.28 o 
   3  13   4       55.01       41.29     18.47 o 
   4  13   4      671.69      759.18     82.71 o 
  -4  14   4        2.78       14.17     19.10 o 
  -3  14   4       28.44       41.56     21.19 o 
  -2  14   4       14.20       56.31     24.52 o 
  -1  14   4        9.25       60.30     25.01 o 
   0  14   4       20.40       24.93     30.18 o 
   1  14   4      338.76      434.75     66.02 o 
   2  14   4       12.94       29.08     19.17 o 
 -13   0   5       11.63       52.72     33.65 o 
 -11   0   5      823.36      911.34     71.65 o 
  -9   0   5     4698.55     5115.91    295.08 o 
  -7   0   5    14717.37    13884.31    217.56 o 
  -5   0   5    16225.42    16179.94    607.17 o 
  -3   0   5     6835.21     6702.16     77.56 o 
  -1   0   5     6342.26     6669.85    266.69 o 
   1   0   5     9398.69     8684.36    958.39 o 
   3   0   5    10773.05    10638.64   1587.98 o 
   5   0   5     4735.66     4574.73    982.98 o 
   7   0   5     3402.79     2836.75    176.28 o 
   9   0   5       24.04       -5.18     22.61 o 
 -13   1   5      237.31      326.74     44.77 o 
 -12   1   5       70.98       72.23     19.24 o 
 -11   1   5      130.43      152.73     25.34 o 
 -10   1   5      593.45      549.46     45.40 o 
  -9   1   5       16.55       43.90     17.66 o 
  -8   1   5     2987.14     2972.10     91.30 o 
  -7   1   5       33.76       51.74     12.35 o 
  -6   1   5     2825.48     2760.85    101.34 o 
  -5   1   5      219.76      222.90     15.17 o 
  -4   1   5     4749.75     4665.85    104.51 o 
  -3   1   5     1203.52     1273.64     38.70 o 
  -2   1   5      362.16      331.75     20.45 o 
  -1   1   5     9225.61     9197.06    236.86 o 
   0   1   5      799.32      729.43     21.87 o 
   1   1   5     5391.77     5051.37    330.15 o 
   2   1   5    15852.93    14542.22   1139.10 o 
   3   1   5      502.41      587.86     44.35 o 
   4   1   5     7174.94     6880.60    648.20 o 
   5   1   5      164.41      164.00     21.73 o 
   6   1   5     3240.70     3050.07    307.90 o 
   7   1   5       41.26       69.85     24.18 o 
   8   1   5      525.07      512.32     68.29 o 
   9   1   5        4.39      -15.65     15.65 o 
  10   1   5      126.10       81.91     23.26 o 
 -13   2   5        0.41       46.17     18.64 o 
 -12   2   5       35.98       63.82     32.38 o 
 -11   2   5      341.62      385.76     48.69 o 
 -10   2   5       15.57       15.13     13.29 o 
  -9   2   5      990.01      991.10     80.47 o 
  -8   2   5     2858.02     2825.78     85.75 o 
  -7   2   5     2602.10     2568.14     75.61 o 
  -6   2   5    10485.02    10539.95    447.03 o 
  -5   2   5     4144.03     3922.90    121.61 o 
  -4   2   5     4242.08     4215.10    127.47 o 
  -3   2   5     4553.48     4714.24    304.92 o 
  -2   2   5     1637.20     1470.38     75.96 o 
  -1   2   5     3791.32     3873.41    160.15 o 
   0   2   5     5945.45     5845.24    152.01 o 
   1   2   5    15344.96    14610.17    663.64 o 
   2   2   5      806.08      760.41     54.88 o 
   3   2   5    15427.25    14975.74   1047.29 o 
   4   2   5     2214.87     2159.84    121.50 o 
   5   2   5     1284.41     1342.95    152.23 o 
   6   2   5     2882.29     2853.57    302.20 o 
   7   2   5       83.49       78.08     26.68 o 
   8   2   5      263.29      244.77     46.22 o 
   9   2   5        5.29       25.41     35.22 o 
  10   2   5      122.72      156.47     32.17 o 
 -13   3   5      243.98      368.98     58.05 o 
 -12   3   5        9.14       69.02     55.51 o 
 -11   3   5      831.50      877.67    124.65 o 
 -10   3   5       29.57       73.40     19.47 o 
  -9   3   5     1077.45     1046.51     56.62 o 
  -8   3   5      195.09      221.36     30.40 o 
  -7   3   5      114.18      129.91     22.11 o 
  -6   3   5     3890.95     3934.30    132.01 o 
  -5   3   5     4318.30     4602.70    190.19 o 
  -4   3   5    14818.57    15691.25    930.13 o 
  -3   3   5    24497.74    24961.67   1804.99 o 
  -2   3   5    11046.98    11512.50    813.39 o 
  -1   3   5    23508.33    25137.74    873.87 o 
   0   3   5     7240.41     7579.37    196.25 o 
   1   3   5    10155.22    10326.54    499.44 o 
   2   3   5       93.02      198.39     53.26 o 
   3   3   5     5271.90     5126.20    291.39 o 
   4   3   5     1707.25     1563.88     88.26 o 
   5   3   5     2795.05     2811.11    174.96 o 
   6   3   5     3346.50     3296.94    333.78 o 
   7   3   5       52.39       39.68     19.84 o 
   8   3   5      254.78      210.96     60.01 o 
   9   3   5      645.18      647.71     80.72 o 
  10   3   5        0.29       66.21     27.66 o 
 -13   4   5        0.08       45.77     33.10 o 
 -12   4   5        9.80        9.60     21.66 o 
 -11   4   5      103.76       67.72     44.21 o 
 -10   4   5      159.75      186.90     37.13 o 
  -9   4   5      113.41      168.53     33.44 o 
  -8   4   5      467.45      471.09     40.23 o 
  -7   4   5      780.67      829.97     45.20 o 
  -6   4   5     1973.11     1830.72     71.68 o 
  -5   4   5     2250.88     2226.59     92.12 o 
  -4   4   5     6313.15     6471.11    398.81 o 
  -3   4   5    14018.95    13937.54   1120.44 o 
  -2   4   5     8808.70     8648.48    631.24 o 
  -1   4   5     8173.55     8250.96    276.14 o 
   0   4   5     3389.55     3562.90     86.82 o 
   1   4   5     1279.46     1243.03     46.68 o 
   2   4   5      127.54      115.35     17.02 o 
   3   4   5     1552.09     1471.22     77.12 o 
   4   4   5       19.92       24.84     10.45 o 
   5   4   5       95.01       92.70     17.56 o 
   6   4   5      127.08      137.33     26.61 o 
   7   4   5      622.29      623.05     98.09 o 
   8   4   5      242.55      267.53     50.00 o 
   9   4   5      727.54      765.52     87.55 o 
  10   4   5      376.42      460.16     66.80 o 
 -12   5   5      240.84      358.43     85.01 o 
 -11   5   5      104.16      213.03     43.87 o 
 -10   5   5      990.55     1015.06     75.71 o 
  -9   5   5      112.12      113.01     27.81 o 
  -8   5   5      742.76      794.42     61.99 o 
  -7   5   5      216.58      241.70     26.48 o 
  -6   5   5     1496.35     1379.95     74.68 o 
  -5   5   5     1696.34     1705.36    106.91 o 
  -4   5   5    11772.69    12344.44    851.23 o 
  -3   5   5     1737.68     1760.40    148.90 o 
  -2   5   5    13197.08    13225.83    678.84 o 
  -1   5   5     4002.74     4053.62    299.90 o 
   0   5   5     8364.22     8659.22    285.69 o 
   1   5   5     6248.87     6683.16    237.73 o 
   2   5   5     4702.67     4601.22    160.39 o 
   3   5   5      512.64      555.74     35.27 o 
   4   5   5      401.87      381.88     34.31 o 
   5   5   5      381.13      328.20     33.48 o 
   6   5   5      492.58      546.31     51.52 o 
   7   5   5      399.48      405.58     60.27 o 
   8   5   5      650.96      613.67     76.72 o 
   9   5   5       12.59       21.61     16.53 o 
 -12   6   5       47.69       34.33     35.15 o 
 -11   6   5        3.92       79.15     34.06 o 
 -10   6   5      125.97      197.29     41.89 o 
  -9   6   5      190.16      212.63     42.33 o 
  -8   6   5      922.23      886.31     66.84 o 
  -7   6   5      965.07      897.76     51.39 o 
  -6   6   5     1298.57     1163.92     56.94 o 
  -5   6   5     1713.34     1748.17    135.70 o 
  -4   6   5       23.71       85.40     25.52 o 
  -3   6   5     6018.58     5970.80    441.14 o 
  -2   6   5      704.41      744.18     52.58 o 
  -1   6   5     8960.12     9288.07   1182.69 o 
   0   6   5     1970.57     2034.89     53.07 o 
   1   6   5     5620.53     5385.99    140.89 o 
   2   6   5     3561.95     3427.35    208.96 o 
   3   6   5      148.68      141.84     21.07 o 
   4   6   5     3286.82     3317.65    147.57 o 
   5   6   5      468.08      479.65     40.26 o 
   6   6   5       84.81       89.63     21.61 o 
   7   6   5     1197.26     1124.76     82.90 o 
   8   6   5       36.75       31.49     22.34 o 
   9   6   5      541.22      648.37     83.07 o 
 -12   7   5      546.04      654.87    122.06 o 
 -11   7   5       91.84      140.45     45.64 o 
 -10   7   5      254.22      309.95     51.96 o 
  -9   7   5      153.66      152.19     36.92 o 
  -8   7   5       14.70       31.59     18.37 o 
  -7   7   5      399.80      365.52     42.17 o 
  -6   7   5        5.13       15.11     11.65 o 
  -5   7   5      715.95      714.55     74.69 o 
  -4   7   5      790.04      774.01     66.33 o 
  -3   7   5      138.04      157.87     21.76 o 
  -2   7   5    10704.23    10653.13    549.65 o 
  -1   7   5      177.70      140.08     30.83 o 
   0   7   5     8365.90     8587.72    630.82 o 
   1   7   5      676.60      616.33     35.37 o 
   2   7   5      662.13      622.10     56.39 o 
   3   7   5     1616.25     1424.86    110.28 o 
   4   7   5      808.33      845.27     48.92 o 
   5   7   5     1149.01     1230.04     62.81 o 
   6   7   5       67.88       93.14     20.90 o 
   7   7   5      435.71      464.89     90.80 o 
   8   7   5       10.87       16.17     21.22 o 
   9   7   5       12.79       64.96     42.37 o 
 -11   8   5      120.66      185.14     47.68 o 
 -10   8   5      232.82      182.69     62.94 o 
  -9   8   5      112.01      142.04     36.08 o 
  -8   8   5     2547.69     2371.10    180.44 o 
  -7   8   5       51.38       56.49     16.17 o 
  -6   8   5     5095.55     4681.00    303.49 o 
  -5   8   5       24.94       45.77     14.85 o 
  -4   8   5     2430.35     2282.97    128.25 o 
  -3   8   5      584.74      658.15     55.68 o 
  -2   8   5        9.07       28.61     15.25 o 
  -1   8   5     1770.86     1815.68    119.34 o 
   0   8   5      926.58      901.96     74.11 o 
   1   8   5     3360.64     3207.42    186.43 o 
   2   8   5     2339.71     2020.80     78.67 o 
   3   8   5       93.50       96.47     18.68 o 
   4   8   5     3660.59     3500.68    151.01 o 
   5   8   5        1.79       14.94     11.23 o 
   6   8   5     2083.07     1978.23     90.31 o 
   7   8   5       50.10      100.05     27.21 o 
   8   8   5      450.54      404.36     61.89 o 
 -10   9   5       18.23      -24.11     24.11 o 
  -9   9   5      764.19      742.46    120.97 o 
  -8   9   5       20.34       19.03     18.16 o 
  -7   9   5      752.83      766.24     71.20 o 
  -6   9   5       35.51       45.27     22.87 o 
  -5   9   5      661.12      673.16     52.54 o 
  -4   9   5        1.58       15.38     21.66 o 
  -3   9   5      497.46      529.89     62.76 o 
  -2   9   5       29.76       25.75     16.95 o 
  -1   9   5        9.70       24.01     15.46 o 
   0   9   5     1855.13     1881.52    101.00 o 
   1   9   5     1480.73     1490.63     69.61 o 
   2   9   5      942.03      841.92     46.42 o 
   3   9   5     2342.24     2201.68     77.45 o 
   4   9   5      329.96      328.11     36.36 o 
   5   9   5     1085.68      954.74     64.20 o 
   6   9   5        2.09       21.78     13.70 o 
   7   9   5      393.25      435.78     65.16 o 
   8   9   5      153.86      126.15     53.40 o 
 -10  10   5      405.36      355.29     86.10 o 
  -9  10   5      469.31      481.99     92.64 o 
  -8  10   5      389.73      259.11     69.07 o 
  -7  10   5     1002.45      966.38     60.86 o 
  -6  10   5      611.02      612.01     71.09 o 
  -5  10   5     1615.69     1551.66    106.06 o 
  -4  10   5     1839.97     1820.85    130.37 o 
  -3  10   5      258.85      294.41     51.11 o 
  -2  10   5      522.01      539.13     67.14 o 
  -1  10   5        1.29       22.90     17.25 o 
   0  10   5     1089.05     1115.78    114.57 o 
   1  10   5      952.18      909.32     56.59 o 
   2  10   5     2643.30     2568.97     97.97 o 
   3  10   5      411.87      510.54     46.42 o 
   4  10   5      762.70      818.55     52.44 o 
   5  10   5      374.12      469.56     53.13 o 
   6  10   5      169.89      191.91     52.84 o 
   7  10   5        3.53        9.04     18.15 o 
  -9  11   5       97.44       77.79     38.55 o 
  -8  11   5        3.19       31.74     29.02 o 
  -7  11   5      267.53      269.22     47.82 o 
  -6  11   5       24.81       44.96     25.75 o 
  -5  11   5      420.83      440.68    109.05 o 
  -4  11   5      119.30      128.74     31.73 o 
  -3  11   5      898.55      839.47     71.90 o 
  -2  11   5      707.03      790.62    118.73 o 
  -1  11   5      692.72      675.60     78.16 o 
   0  11   5     2048.19     1942.30    139.71 o 
   1  11   5        8.43       17.77     16.98 o 
   2  11   5      978.01      979.63     79.77 o 
   3  11   5      428.51      497.50     69.01 o 
   4  11   5     1257.37     1205.51     65.07 o 
   5  11   5      363.93      371.69     46.63 o 
   6  11   5      317.87      386.53     46.14 o 
  -8  12   5       48.41       16.76     28.06 o 
  -7  12   5      361.38      348.05     54.57 o 
  -6  12   5       12.58       70.84     34.19 o 
  -5  12   5      512.58      446.43     94.41 o 
  -4  12   5       68.01       43.34     31.13 o 
  -3  12   5      351.33      342.44     56.73 o 
  -2  12   5      395.13      324.85     55.16 o 
  -1  12   5      509.82      557.54    101.76 o 
   0  12   5      411.89      401.32     62.56 o 
   1  12   5        9.79      -14.06     14.06 o 
   2  12   5      311.60      327.38     57.92 o 
   3  12   5      191.58      265.08     50.68 o 
   4  12   5       90.49      113.34     39.17 o 
   5  12   5      118.43      143.72     33.50 o 
  -6  13   5       84.51      140.05     42.91 o 
  -5  13   5      908.65      646.15    116.89 o 
  -4  13   5        3.76       14.51     19.41 o 
  -3  13   5     1137.93     1148.62     91.37 o 
  -2  13   5      107.60      124.04     31.19 o 
  -1  13   5      790.41      789.83     90.83 o 
   0  13   5      602.46      473.12     69.81 o 
   1  13   5      499.85      523.37     74.08 o 
   2  13   5      386.46      300.35     55.07 o 
   3  13   5      115.40      171.53     36.58 o 
  -4  14   5      294.67      304.53     54.14 o 
  -3  14   5        0.17        8.02     21.00 o 
  -2  14   5      539.74      540.46     76.56 o 
  -1  14   5        0.21       -2.94     19.48 o 
   0  14   5      289.93      254.89     49.67 o 
   1  14   5       87.21      124.66     33.66 o 
 -12   0   6      446.46      545.20    106.94 o 
 -10   0   6     1225.96     1497.73    131.05 o 
  -8   0   6     3358.07     3279.28    250.53 o 
  -6   0   6     1937.70     1920.19     56.82 o 
  -4   0   6    18488.49    18399.77    148.04 o 
  -2   0   6    21957.08    21629.66    380.02 o 
   0   0   6     3281.05     3294.04    119.91 o 
   2   0   6     1438.20     1361.85    171.99 o 
   4   0   6       90.23      166.53     41.62 o 
   6   0   6      630.94      733.65     96.04 o 
   8   0   6     1055.53     1055.66    113.48 o 
  10   0   6      234.21      211.84     56.54 o 
 -13   1   6      176.82      179.14     42.27 o 
 -12   1   6        0.80       31.23     20.81 o 
 -11   1   6       20.18       37.63     17.99 o 
 -10   1   6       59.85       55.58     18.16 o 
  -9   1   6       10.92       29.08     19.41 o 
  -8   1   6      662.14      687.36     45.05 o 
  -7   1   6      226.16      277.12     32.73 o 
  -6   1   6     1716.64     1700.46     45.61 o 
  -5   1   6     3570.30     3711.73     96.01 o 
  -4   1   6     1592.42     1574.57     48.61 o 
  -3   1   6    27562.26    27447.63    878.52 o 
  -2   1   6     1768.23     1644.66     47.01 o 
  -1   1   6    20251.25    20800.01    486.82 o 
   0   1   6      614.20      545.17     18.88 o 
   1   1   6     9057.25     8423.92    458.67 o 
   2   1   6     1457.54     1333.16     97.27 o 
   3   1   6     2307.34     2242.25    161.18 o 
   4   1   6     3813.44     3495.27    312.90 o 
   5   1   6      103.50      126.89     21.77 o 
   6   1   6      734.02      772.57     90.07 o 
   7   1   6      846.86      813.81     67.03 o 
   8   1   6        2.65       18.21     25.61 o 
   9   1   6      884.21      962.74     79.85 o 
  10   1   6        5.84        0.14     29.56 o 
 -13   2   6      327.36      402.05     59.92 o 
 -12   2   6      665.04      880.80     74.58 o 
 -11   2   6     1194.18     1281.71     72.09 o 
 -10   2   6      112.55      162.92     33.17 o 
  -9   2   6      642.63      721.71     54.77 o 
  -8   2   6       44.89       80.40     20.79 o 
  -7   2   6      714.41      734.17     46.11 o 
  -6   2   6     2130.75     2105.99    146.24 o 
  -5   2   6      817.91      813.53     39.03 o 
  -4   2   6     3534.42     3452.03    119.97 o 
  -3   2   6      899.41      844.62     35.22 o 
  -2   2   6    12804.17    12483.68    496.95 o 
  -1   2   6     7573.82     7410.60    245.82 o 
   0   2   6     7217.49     7090.63    195.76 o 
   1   2   6     5063.29     4635.27    214.07 o 
   2   2   6      207.91      254.95     24.34 o 
   3   2   6     1747.54     1621.89     90.45 o 
   4   2   6     2468.92     2040.09    202.75 o 
   5   2   6     1869.00     1786.06     70.59 o 
   6   2   6     1723.43     1737.37    147.19 o 
   7   2   6      407.25      358.68     52.59 o 
   8   2   6      139.07      125.34     33.91 o 
   9   2   6       97.98      115.03     30.61 o 
 -13   3   6       16.95       61.45     21.57 o 
 -12   3   6        2.08       26.44     17.48 o 
 -11   3   6      623.37      720.64     86.78 o 
 -10   3   6      489.20      500.54     64.59 o 
  -9   3   6     1733.68     1721.55     91.65 o 
  -8   3   6     4288.44     4095.66    134.52 o 
  -7   3   6      142.71      178.15     33.37 o 
  -6   3   6     9713.55    10007.33    533.59 o 
  -5   3   6       83.25      116.64     16.28 o 
  -4   3   6     5357.81     5539.41    347.00 o 
  -3   3   6      182.26      200.97     21.30 o 
  -2   3   6      361.18      348.37     27.78 o 
  -1   3   6     4929.29     4943.06    152.82 o 
   0   3   6        6.53       17.97      5.00 o 
   1   3   6    13502.25    13199.33    409.21 o 
   2   3   6      721.32      677.24     33.41 o 
   3   3   6     3584.88     3365.43    114.23 o 
   4   3   6     2063.13     1987.61    108.70 o 
   5   3   6        1.26        4.39      9.54 o 
   6   3   6     1782.34     1806.22    104.54 o 
   7   3   6       98.82       98.69     28.35 o 
   8   3   6      490.15      526.10     71.68 o 
   9   3   6       26.18       53.15     24.61 o 
 -12   4   6       39.09       58.34     20.66 o 
 -11   4   6      483.52      504.83     69.02 o 
 -10   4   6      217.34      194.85     39.69 o 
  -9   4   6      522.24      475.27     59.87 o 
  -8   4   6      967.43      953.40     66.45 o 
  -7   4   6      632.15      592.60     40.14 o 
  -6   4   6     2659.44     2600.53    161.60 o 
  -5   4   6      969.81      873.53    107.28 o 
  -4   4   6     2275.90     2217.33    226.74 o 
  -3   4   6      270.13      237.55     30.00 o 
  -2   4   6      372.20      386.11     24.26 o 
  -1   4   6      929.24      937.72     49.95 o 
   0   4   6     1726.01     1644.30     50.62 o 
   1   4   6     5563.41     5403.98    232.74 o 
   2   4   6     5654.37     5032.87    187.21 o 
   3   4   6     3248.92     2871.43    236.22 o 
   4   4   6     3071.81     2897.02     78.80 o 
   5   4   6      884.65      872.14     44.75 o 
   6   4   6      623.82      732.22     70.89 o 
   7   4   6      259.96      254.96     45.21 o 
   8   4   6      215.62      184.78     41.95 o 
   9   4   6       74.60       93.60     43.19 o 
 -12   5   6       12.57       17.44     28.95 o 
 -11   5   6      149.21      198.11     40.59 o 
 -10   5   6      285.41      386.61     59.69 o 
  -9   5   6     1154.12     1051.00     75.31 o 
  -8   5   6      311.44      288.07     47.48 o 
  -7   5   6     4018.11     3707.37    115.32 o 
  -6   5   6      475.01      389.61     38.79 o 
  -5   5   6     7137.11     7022.61    481.17 o 
  -4   5   6      861.29      829.88     97.31 o 
  -3   5   6     2486.53     2433.04    337.72 o 
  -2   5   6       75.17       79.75     16.66 o 
  -1   5   6     1859.79     1803.61     85.06 o 
   0   5   6      906.75      909.30     45.61 o 
   1   5   6     6843.37     6556.20    258.08 o 
   2   5   6     3414.61     3286.50    117.78 o 
   3   5   6     2732.33     2671.85    108.74 o 
   4   5   6     1728.61     1637.35     90.31 o 
   5   5   6      895.51      962.35     73.97 o 
   6   5   6      430.29      398.34     67.50 o 
   7   5   6      714.83      674.83     77.39 o 
   8   5   6       54.63       40.26     34.88 o 
   9   5   6       66.87       78.59     25.25 o 
 -12   6   6      154.88      168.38     58.17 o 
 -11   6   6      156.98      204.39     38.57 o 
 -10   6   6      628.43      607.54     80.99 o 
  -9   6   6      275.39      284.68     74.45 o 
  -8   6   6     2487.67     2221.16    170.63 o 
  -7   6   6      834.11      772.42     48.16 o 
  -6   6   6     1958.46     1671.25     85.90 o 
  -5   6   6       63.34      112.85     27.99 o 
  -4   6   6      416.56      444.74     41.95 o 
  -3   6   6      598.40      659.84     55.57 o 
  -2   6   6      426.83      483.84     35.87 o 
  -1   6   6     4172.36     3497.75    174.65 o 
   0   6   6     2395.58     2458.76    163.27 o 
   1   6   6      517.78      520.76     48.76 o 
   2   6   6     5868.43     5821.93    206.54 o 
   3   6   6     1083.78     1042.17     48.67 o 
   4   6   6     4954.91     4892.90    316.95 o 
   5   6   6     1188.81     1118.12     59.62 o 
   6   6   6     1608.20     1519.72    128.45 o 
   7   6   6      186.57      190.75     50.75 o 
   8   6   6       57.32       90.81     25.76 o 
 -11   7   6       82.68       47.33     57.35 o 
 -10   7   6       22.44       56.02     19.96 o 
  -9   7   6      648.45      738.98     70.73 o 
  -8   7   6      100.45       98.22     28.62 o 
  -7   7   6     3080.23     2879.02     97.87 o 
  -6   7   6      993.70      961.96     62.40 o 
  -5   7   6     1346.71     1146.93     93.73 o 
  -4   7   6     1603.88     1526.20    126.87 o 
  -3   7   6      331.10      374.91     34.06 o 
  -2   7   6     3234.17     3485.79    388.12 o 
  -1   7   6        1.03        2.23     13.75 o 
   0   7   6     4613.82     4704.87    450.59 o 
   1   7   6      154.18      164.33     28.13 o 
   2   7   6     1935.63     1818.04     77.95 o 
   3   7   6     1481.96     1563.19     71.36 o 
   4   7   6        0.36       16.01     11.32 o 
   5   7   6      438.67      501.21     44.81 o 
   6   7   6      107.16      170.04     30.39 o 
   7   7   6       49.14       37.48     22.23 o 
   8   7   6        9.81       24.21     19.82 o 
 -11   8   6      427.39      463.05     92.77 o 
 -10   8   6        0.15       23.84     33.58 o 
  -9   8   6      779.15      850.50     70.05 o 
  -8   8   6       70.57       60.67     23.94 o 
  -7   8   6        0.64       36.55     14.29 o 
  -6   8   6      456.18      546.53     58.78 o 
  -5   8   6     2833.86     2608.42    101.47 o 
  -4   8   6     1915.29     1794.26    111.27 o 
  -3   8   6     5804.83     5647.76    230.57 o 
  -2   8   6       41.19       19.62     26.43 o 
  -1   8   6     3919.91     3827.72    439.89 o 
   0   8   6      286.95      254.42     47.09 o 
   1   8   6     1585.30     1499.45    160.75 o 
   2   8   6      927.35      886.89     82.05 o 
   3   8   6      616.54      661.67     59.29 o 
   4   8   6      849.62      894.36     92.61 o 
   5   8   6        0.21       -5.02     11.21 o 
   6   8   6      670.66      806.52     69.25 o 
   7   8   6      351.96      376.82     82.42 o 
 -10   9   6       12.35       53.54     27.38 o 
  -9   9   6      105.14      111.21     37.33 o 
  -8   9   6       95.06       71.24     24.68 o 
  -7   9   6       85.86       84.80     21.73 o 
  -6   9   6      379.81      406.31     57.71 o 
  -5   9   6       63.37       64.98     19.48 o 
  -4   9   6     2216.12     2308.84    197.40 o 
  -3   9   6      501.99      467.97     60.30 o 
  -2   9   6     4782.96     4600.76    259.86 o 
  -1   9   6      815.30      719.22     73.89 o 
   0   9   6     2501.22     2091.08    145.29 o 
   1   9   6        0.39       31.53     17.70 o 
   2   9   6      430.05      366.26     46.17 o 
   3   9   6       21.85       34.97     14.00 o 
   4   9   6       14.82       47.31     15.71 o 
   5   9   6       39.98       33.55     18.28 o 
   6   9   6       63.13      101.03     26.69 o 
   7   9   6       68.39       79.29     38.14 o 
  -9  10   6       77.92       93.73     42.78 o 
  -8  10   6        3.62       24.56     26.63 o 
  -7  10   6        4.09       19.61     12.90 o 
  -6  10   6        1.23       24.16     24.79 o 
  -5  10   6      687.15      661.32     72.95 o 
  -4  10   6      966.93      864.36     70.25 o 
  -3  10   6     1295.06     1378.90    128.26 o 
  -2  10   6     1031.45     1003.29     77.38 o 
  -1  10   6     1554.03     1446.03    168.31 o 
   0  10   6      556.34      508.87     89.57 o 
   1  10   6     1496.68     1354.49     92.17 o 
   2  10   6        0.58       15.56     14.50 o 
   3  10   6      228.17      214.69     35.09 o 
   4  10   6       10.41       10.60     24.51 o 
   5  10   6      236.05      226.07     45.02 o 
   6  10   6       12.22       46.85     21.80 o 
  -8  11   6       89.99      130.37     49.72 o 
  -7  11   6      561.55      642.04     77.52 o 
  -6  11   6        0.81        4.22     22.34 o 
  -5  11   6     1482.88     1488.30    101.42 o 
  -4  11   6      242.63      244.16     45.26 o 
  -3  11   6      473.94      469.06     64.91 o 
  -2  11   6      718.42      698.20     80.00 o 
  -1  11   6      466.54      381.63     59.17 o 
   0  11   6     1199.54     1290.28     93.04 o 
   1  11   6       90.08       85.85     29.09 o 
   2  11   6     1427.28     1410.71    145.63 o 
   3  11   6      106.90      175.50     38.43 o 
   4  11   6      493.46      556.64     60.45 o 
   5  11   6      731.85      809.33     91.56 o 
  -7  12   6       79.43       83.58     25.34 o 
  -6  12   6       17.85       55.31     31.20 o 
  -5  12   6      283.92      283.23     71.93 o 
  -4  12   6       81.27       91.28     29.87 o 
  -3  12   6      382.05      339.21     64.30 o 
  -2  12   6      440.83      488.17    105.65 o 
  -1  12   6       22.69       52.91     23.06 o 
   0  12   6      845.06      771.54     88.04 o 
   1  12   6      236.19      224.61     46.04 o 
   2  12   6      237.13      257.67     47.74 o 
   3  12   6      355.75      375.83     60.88 o 
   4  12   6       41.37       25.89     19.71 o 
  -5  13   6      164.61      284.04     70.84 o 
  -4  13   6      149.20      183.40     40.88 o 
  -3  13   6      134.51      142.07     32.96 o 
  -2  13   6       41.70       69.50     26.48 o 
  -1  13   6      183.80      181.49     42.41 o 
   0  13   6      317.99      396.18     64.08 o 
   1  13   6       20.63       -4.62     16.14 o 
   2  13   6      305.80      322.90     55.93 o 
 -13   0   7       10.00       18.80     27.93 o 
 -11   0   7      118.34      164.02     51.90 o 
  -9   0   7     2660.96     2835.25    179.69 o 
  -7   0   7     4787.40     5119.99    220.56 o 
  -5   0   7     8827.83     8391.29    331.11 o 
  -3   0   7      728.01      597.43     44.89 o 
  -1   0   7     2456.15     2488.57     73.17 o 
   1   0   7    13009.90    12247.74   1018.33 o 
   3   0   7     2113.01     2139.33    288.81 o 
   5   0   7      408.50      421.40     69.82 o 
   7   0   7      350.83      387.58     80.24 o 
   9   0   7      300.65      305.29     67.84 o 
 -13   1   7      171.62      229.29     42.29 o 
 -12   1   7       87.40      170.64     38.51 o 
 -11   1   7      612.94      733.17     85.05 o 
 -10   1   7     1464.39     1606.89    118.73 o 
  -9   1   7        6.46        5.76     16.11 o 
  -8   1   7     3708.21     3928.80    143.62 o 
  -7   1   7      420.05      495.64     59.77 o 
  -6   1   7     5187.50     5348.60    120.76 o 
  -5   1   7      123.37      214.24     61.04 o 
  -4   1   7     1029.78      903.26     39.48 o 
  -3   1   7      524.90      535.80     37.93 o 
  -2   1   7      483.40      465.99     38.40 o 
  -1   1   7     5509.63     5774.01    121.90 o 
   0   1   7     4002.25     3826.41     63.26 o 
   1   1   7     4821.38     4615.07    246.34 o 
   2   1   7    10397.40     8926.04    426.32 o 
   3   1   7      286.46      314.89     29.65 o 
   4   1   7    10081.65     9460.75    788.97 o 
   5   1   7       97.89       99.99     18.21 o 
   6   1   7     1425.84     1404.63    149.46 o 
   7   1   7        0.34       22.63     23.30 o 
   8   1   7      210.88      264.22     49.08 o 
   9   1   7        0.79       49.93     20.30 o 
 -13   2   7        0.60       84.18     23.17 o 
 -12   2   7        9.12       48.57     20.25 o 
 -11   2   7      214.03      305.61     61.17 o 
 -10   2   7        0.74       17.89     15.88 o 
  -9   2   7     2033.84     2116.16    111.54 o 
  -8   2   7      822.21      776.93     65.21 o 
  -7   2   7     1544.63     1561.39     94.89 o 
  -6   2   7     4604.83     4558.72    236.10 o 
  -5   2   7      319.33      299.78     28.22 o 
  -4   2   7     4033.76     4028.05    132.78 o 
  -3   2   7      686.15      667.05     34.03 o 
  -2   2   7     2269.28     2126.07     58.38 o 
  -1   2   7      629.02      597.37     22.97 o 
   0   2   7     1342.25     1333.71     38.94 o 
   1   2   7     4233.31     3843.79    119.94 o 
   2   2   7      157.07      141.69     19.26 o 
   3   2   7     3158.99     3085.28    126.32 o 
   4   2   7      935.83      908.98     48.73 o 
   5   2   7      889.42      954.92     67.13 o 
   6   2   7      833.48      899.61    113.33 o 
   7   2   7      164.85      199.12     35.84 o 
   8   2   7      252.31      301.59     51.07 o 
   9   2   7      146.41      205.10     43.46 o 
 -13   3   7      124.22      179.80     37.44 o 
 -12   3   7        0.11       15.17     19.48 o 
 -11   3   7      636.37      667.33     83.03 o 
 -10   3   7        9.59       29.52     18.83 o 
  -9   3   7      449.70      495.41     69.07 o 
  -8   3   7      246.80      294.91     49.93 o 
  -7   3   7       17.40       19.48      9.27 o 
  -6   3   7     3875.13     3808.49    174.58 o 
  -5   3   7      279.05      324.94     23.99 o 
  -4   3   7     4069.66     3863.00    198.19 o 
  -3   3   7     2709.08     2640.36    158.15 o 
  -2   3   7     1317.35     1237.50     41.37 o 
  -1   3   7     8891.85     9156.60    208.40 o 
   0   3   7       61.22       73.24     14.45 o 
   1   3   7     4382.89     4302.32    179.92 o 
   2   3   7      176.32      178.71     27.41 o 
   3   3   7      762.32      747.74     45.17 o 
   4   3   7     1866.14     1635.92    135.60 o 
   5   3   7       48.62       57.34     12.89 o 
   6   3   7     1786.83     1910.58    151.09 o 
   7   3   7       35.09       75.36     23.06 o 
   8   3   7      380.33      390.59     81.53 o 
   9   3   7      125.66      148.15     39.30 o 
 -12   4   7       46.44       57.03     25.19 o 
 -11   4   7        9.89       52.59     31.88 o 
 -10   4   7       36.49       44.68     30.24 o 
  -9   4   7      128.28      164.70     52.59 o 
  -8   4   7      249.22      245.51     41.80 o 
  -7   4   7       37.82       70.95     17.27 o 
  -6   4   7      882.93      895.46     40.55 o 
  -5   4   7      160.12      225.61     22.70 o 
  -4   4   7     3140.00     3184.55    113.02 o 
  -3   4   7     7020.28     6750.99    468.48 o 
  -2   4   7     7442.06     7520.77    262.26 o 
  -1   4   7    11458.63    11102.11    356.16 o 
   0   4   7     4017.42     4006.49    187.32 o 
   1   4   7     2651.17     2562.72     83.39 o 
   2   4   7      358.21      433.14     42.76 o 
   3   4   7       76.11       59.27     17.11 o 
   4   4   7      368.20      401.80     41.78 o 
   5   4   7      311.99      298.19     33.20 o 
   6   4   7      185.51      277.97     38.55 o 
   7   4   7      442.70      515.76     66.75 o 
   8   4   7      202.54      275.10     48.54 o 
 -12   5   7      125.06       98.63     44.55 o 
 -11   5   7       10.30       72.61     32.70 o 
 -10   5   7      467.45      564.68    105.58 o 
  -9   5   7       22.69       25.75     16.86 o 
  -8   5   7      420.15      409.06     56.11 o 
  -7   5   7        0.34        8.37     11.87 o 
  -6   5   7     1071.26     1036.82     63.64 o 
  -5   5   7     1133.55     1176.82     73.70 o 
  -4   5   7    10375.41     9677.35    612.24 o 
  -3   5   7     2335.00     2259.30     96.53 o 
  -2   5   7     9209.00     8707.22    487.49 o 
  -1   5   7     1089.50     1129.18     66.59 o 
   0   5   7     1884.83     1866.54     65.30 o 
   1   5   7      151.76      181.40     30.26 o 
   2   5   7      132.68      194.63     30.60 o 
   3   5   7      174.50      235.87     33.86 o 
   4   5   7        0.85       17.48     12.13 o 
   5   5   7      158.10      183.25     29.37 o 
   6   5   7      104.90      123.11     37.33 o 
   7   5   7      324.66      284.90     49.66 o 
   8   5   7      111.99       43.05     31.33 o 
 -12   6   7       20.22       -9.54     27.25 o 
 -11   6   7       79.57      158.03     58.31 o 
 -10   6   7      140.16      164.02     36.10 o 
  -9   6   7        8.16       -5.95     15.05 o 
  -8   6   7      575.63      672.05     64.76 o 
  -7   6   7     1160.25     1128.70     75.11 o 
  -6   6   7      163.20      186.58     28.54 o 
  -5   6   7     5855.75     5314.78    134.06 o 
  -4   6   7      306.75      319.22     38.20 o 
  -3   6   7     6269.43     5977.07    290.94 o 
  -2   6   7      946.21      947.58     94.77 o 
  -1   6   7     4496.86     4410.24    344.83 o 
   0   6   7      464.20      474.57     58.47 o 
   1   6   7     1567.96     1446.14     70.43 o 
   2   6   7     2217.12     2083.04    105.11 o 
   3   6   7      229.88      266.61     38.10 o 
   4   6   7     2020.74     2024.12    150.98 o 
   5   6   7      485.48      532.90     71.53 o 
   6   6   7      191.00      304.18     63.08 o 
   7   6   7     1012.72      984.95    113.89 o 
   8   6   7      201.48      282.14     62.80 o 
 -11   7   7      276.15      244.12     48.87 o 
 -10   7   7      294.11      316.38     53.96 o 
  -9   7   7      229.28      240.83     43.97 o 
  -8   7   7        0.75       18.57     25.13 o 
  -7   7   7      396.43      436.99     47.26 o 
  -6   7   7        1.13       21.39     11.70 o 
  -5   7   7     1178.49     1136.66    121.17 o 
  -4   7   7      142.62      151.86     22.98 o 
  -3   7   7      210.36      269.36     30.99 o 
  -2   7   7      686.48      721.05     64.43 o 
  -1   7   7      599.51      659.13     63.21 o 
   0   7   7     1650.57     1690.19    151.90 o 
   1   7   7     2069.26     1894.60     80.94 o 
   2   7   7       55.59       56.80     21.03 o 
   3   7   7     1111.48     1082.46     63.69 o 
   4   7   7       20.49       32.50     17.34 o 
   5   7   7      919.29      910.67    115.20 o 
   6   7   7       66.89      144.45     44.75 o 
   7   7   7      230.64      326.00     75.20 o 
 -11   8   7       45.07       59.93     25.46 o 
 -10   8   7      265.75      268.28     49.88 o 
  -9   8   7       86.47       91.41     27.59 o 
  -8   8   7      846.98      889.29     71.52 o 
  -7   8   7        0.82        0.67     13.39 o 
  -6   8   7     2122.46     1803.10    100.29 o 
  -5   8   7      926.49      886.74     55.66 o 
  -4   8   7     1780.67     1476.28     90.69 o 
  -3   8   7     1026.31      982.35     95.17 o 
  -2   8   7        8.84       18.40     17.87 o 
  -1   8   7     3098.16     3026.83    233.36 o 
   0   8   7     1602.91     1665.85    168.79 o 
   1   8   7     2079.29     2030.58    192.02 o 
   2   8   7     1787.96     1728.33    141.43 o 
   3   8   7      401.02      440.19     50.69 o 
   4   8   7      575.21      674.67     63.30 o 
   5   8   7      301.42      277.04     49.63 o 
   6   8   7      360.24      391.25     61.24 o 
   7   8   7      120.64      223.42     56.81 o 
 -10   9   7       15.06       41.69     33.38 o 
  -9   9   7      698.28      716.10     82.65 o 
  -8   9   7       18.96       19.77     19.74 o 
  -7   9   7      946.01      962.54     60.57 o 
  -6   9   7        2.69       27.16     16.27 o 
  -5   9   7      352.74      374.31     45.91 o 
  -4   9   7       52.99       41.24     24.73 o 
  -3   9   7       11.04       15.81     18.01 o 
  -2   9   7       26.98       44.96     26.43 o 
  -1   9   7      201.60      261.03     49.06 o 
   0   9   7      158.70      194.54     41.32 o 
   1   9   7     1778.68     1831.13    107.59 o 
   2   9   7     1467.27     1380.12     75.83 o 
   3   9   7     2546.83     2248.00    123.70 o 
   4   9   7      306.29      279.16     40.14 o 
   5   9   7     1106.33     1076.42     86.12 o 
   6   9   7        0.92       19.79     30.65 o 
  -9  10   7       38.45       60.87     45.57 o 
  -8  10   7      405.71      449.22     64.67 o 
  -7  10   7      583.64      547.64     58.97 o 
  -6  10   7      215.58      215.99     42.83 o 
  -5  10   7      327.84      326.49     52.40 o 
  -4  10   7      225.96      248.55     45.37 o 
  -3  10   7       69.85       66.72     27.52 o 
  -2  10   7       75.46       60.33     22.63 o 
  -1  10   7      273.26      238.80     48.22 o 
   0  10   7      257.86      340.80     57.12 o 
   1  10   7       48.28       60.00     23.96 o 
   2  10   7      897.79      810.72     86.31 o 
   3  10   7      127.47      120.03     27.90 o 
   4  10   7      357.23      328.73     44.77 o 
   5  10   7       47.34       62.73     21.60 o 
  -8  11   7      232.52      341.27     71.79 o 
  -7  11   7      817.06      873.67    151.35 o 
  -6  11   7       37.93       50.27     31.20 o 
  -5  11   7      813.55      976.88    119.75 o 
  -4  11   7       56.72       94.34     30.19 o 
  -3  11   7      419.26      443.80     79.63 o 
  -2  11   7     1362.09     1238.49     91.61 o 
  -1  11   7      206.83      216.72     43.76 o 
   0  11   7     1031.80      937.28     80.85 o 
   1  11   7        0.46       32.37     15.89 o 
   2  11   7      790.81      757.89     87.48 o 
   3  11   7      541.84      551.81     95.91 o 
   4  11   7      271.29      311.16     70.29 o 
  -7  12   7      432.39      372.57     58.76 o 
  -6  12   7        0.20        4.36     25.75 o 
  -5  12   7      483.19      554.73    104.63 o 
  -4  12   7      154.52      147.61     32.61 o 
  -3  12   7      284.55      344.49     58.83 o 
  -2  12   7      507.38      514.88     73.11 o 
  -1  12   7       19.65       46.39     30.31 o 
   0  12   7      441.59      400.48     63.76 o 
   1  12   7       68.53       94.45     26.24 o 
   2  12   7       32.51       46.47     24.66 o 
   3  12   7        1.61       35.60     17.45 o 
  -4  13   7       35.44        9.76     21.25 o 
  -3  13   7      787.28      863.98     96.37 o 
  -2  13   7       91.58       64.55     52.38 o 
  -1  13   7      320.53      336.29     58.05 o 
   0  13   7      330.91      305.17     56.56 o 
 -12   0   8      163.91      156.53     52.86 o 
 -10   0   8      503.09      577.35    106.94 o 
  -8   0   8      435.53      419.05     85.69 o 
  -6   0   8      245.53      313.31    121.38 o 
  -4   0   8    10164.90     9461.14    190.14 o 
  -2   0   8     8982.71     8468.73    424.91 o 
   0   0   8     1160.82     1272.82     67.40 o 
   2   0   8        0.90       37.74     21.80 o 
   4   0   8        4.26        4.37     12.06 o 
   6   0   8       60.60       66.21     34.74 o 
   8   0   8       97.81      112.66     39.37 o 
 -13   1   8      102.34      169.29     34.23 o 
 -12   1   8       53.85      105.77     30.30 o 
 -11   1   8      120.67       98.43     43.25 o 
 -10   1   8      156.79      190.45     43.62 o 
  -9   1   8      319.78      319.81     54.09 o 
  -8   1   8      663.18      796.57     72.93 o 
  -7   1   8     1342.62     1424.54     85.46 o 
  -6   1   8     1190.88     1108.46     47.05 o 
  -5   1   8     6204.41     6025.61    172.26 o 
  -4   1   8      532.93      549.51     35.40 o 
  -3   1   8    14123.52    13560.77    431.61 o 
  -2   1   8      164.34      146.89     21.14 o 
  -1   1   8    17793.61    17662.59    235.41 o 
   0   1   8      517.55      527.79     35.00 o 
   1   1   8     5652.38     5573.69    159.75 o 
   2   1   8       84.33      112.07     29.19 o 
   3   1   8      110.84      164.31     26.85 o 
   4   1   8      353.23      403.49     72.76 o 
   5   1   8      418.16      463.61     47.72 o 
   6   1   8      274.14      252.16     61.85 o 
   7   1   8      723.24      774.37     67.76 o 
   8   1   8        5.96        2.54     18.06 o 
 -12   2   8      120.34      198.43     60.83 o 
 -11   2   8      476.29      460.04     69.97 o 
 -10   2   8      251.33      252.46     80.99 o 
  -9   2   8      734.42      757.91     81.39 o 
  -8   2   8      219.87      324.18     52.67 o 
  -7   2   8      700.68      739.31     98.97 o 
  -6   2   8     2105.28     2045.10     98.24 o 
  -5   2   8      476.59      500.07     37.70 o 
  -4   2   8     3329.11     3193.30    110.00 o 
  -3   2   8      264.98      263.08     28.04 o 
  -2   2   8      670.45      675.90     32.43 o 
  -1   2   8     3736.86     3734.65     95.98 o 
   0   2   8       84.34      133.30     24.62 o 
   1   2   8     3354.05     3285.63    110.68 o 
   2   2   8        9.90       11.19      9.62 o 
   3   2   8      912.03      913.23     52.70 o 
   4   2   8      403.55      438.58     64.59 o 
   5   2   8      620.36      657.00     66.17 o 
   6   2   8      708.91      807.90     72.87 o 
   7   2   8      318.32      428.04     87.60 o 
   8   2   8      154.62      203.39     58.03 o 
 -12   3   8       18.45       46.08     21.37 o 
 -11   3   8      110.48      131.60     34.78 o 
 -10   3   8        2.36       11.34     28.20 o 
  -9   3   8      541.77      585.46     75.43 o 
  -8   3   8      635.61      684.07     74.77 o 
  -7   3   8      272.65      229.44     32.80 o 
  -6   3   8     5654.88     5490.10    242.39 o 
  -5   3   8      635.95      680.74     38.89 o 
  -4   3   8     5572.21     5392.55    284.76 o 
  -3   3   8     2270.55     2148.33     82.83 o 
  -2   3   8      201.54      215.69     22.94 o 
  -1   3   8     3435.95     3239.46    106.06 o 
   0   3   8      435.97      434.96     40.51 o 
   1   3   8     3510.65     3286.06     99.51 o 
   2   3   8      452.14      486.71     45.47 o 
   3   3   8     1505.81     1612.42     72.12 o 
   4   3   8      561.05      689.53     53.86 o 
   5   3   8       20.78       79.57     31.63 o 
   6   3   8      626.77      684.79     70.57 o 
   7   3   8      191.39      274.92     68.52 o 
   8   3   8      108.67      190.04     51.22 o 
 -12   4   8       36.69       62.18     31.27 o 
 -11   4   8      439.80      427.07     65.91 o 
 -10   4   8      468.90      518.24     72.58 o 
  -9   4   8     1137.18     1109.27     94.54 o 
  -8   4   8     2160.40     2089.00    239.15 o 
  -7   4   8      954.21      932.77     70.16 o 
  -6   4   8     1022.18      984.74     55.37 o 
  -5   4   8      626.91      678.15     39.37 o 
  -4   4   8       34.12       33.06     11.41 o 
  -3   4   8       77.00       98.84     17.97 o 
  -2   4   8        2.03       10.95      9.82 o 
  -1   4   8      546.95      599.75     46.07 o 
   0   4   8      761.14      728.25     55.19 o 
   1   4   8     3028.36     2940.04    131.01 o 
   2   4   8     6536.83     6302.74    354.04 o 
   3   4   8     2760.90     2610.98    140.44 o 
   4   4   8     5191.50     5108.35    178.42 o 
   5   4   8      834.45      877.41     56.10 o 
   6   4   8      221.36      272.85     47.30 o 
   7   4   8       49.56       85.69     35.42 o 
 -12   5   8        0.24      -10.05     19.01 o 
 -11   5   8      186.67      231.07     47.61 o 
 -10   5   8      275.77      273.64     51.09 o 
  -9   5   8     1357.02     1271.45    129.28 o 
  -8   5   8      277.20      263.06     69.21 o 
  -7   5   8     2378.97     2232.59    105.15 o 
  -6   5   8       87.61      154.04     22.21 o 
  -5   5   8     1730.21     1549.00     85.36 o 
  -4   5   8       42.87       87.42     17.84 o 
  -3   5   8      219.34      213.72     28.98 o 
  -2   5   8       16.73       30.40     11.42 o 
  -1   5   8      367.23      355.10     40.23 o 
   0   5   8      351.39      402.72     42.10 o 
   1   5   8     1158.69     1203.82     65.14 o 
   2   5   8     1397.91     1389.00     91.38 o 
   3   5   8      221.29      242.04     34.86 o 
   4   5   8      272.47      292.93     40.23 o 
   5   5   8        5.02        4.23     12.68 o 
   6   5   8        1.49       26.53     19.82 o 
   7   5   8        0.21       -8.45     26.70 o 
 -11   6   8      108.35      121.38     38.83 o 
 -10   6   8      713.68      823.52    101.49 o 
  -9   6   8       22.86        5.31     22.89 o 
  -8   6   8     1050.53     1019.01    113.89 o 
  -7   6   8      869.67      827.39     65.46 o 
  -6   6   8     1483.92     1377.63     84.84 o 
  -5   6   8     1211.24     1266.85     90.55 o 
  -4   6   8      288.30      260.59     30.52 o 
  -3   6   8      551.32      584.23     40.99 o 
  -2   6   8      665.93      719.13     51.19 o 
  -1   6   8      509.20      569.87     65.54 o 
   0   6   8     4134.82     4138.58    190.45 o 
   1   6   8      199.79      287.71     37.88 o 
   2   6   8     4227.40     4018.78    131.32 o 
   3   6   8       94.29      100.23     23.50 o 
   4   6   8     2160.71     2298.63    163.89 o 
   5   6   8      571.44      633.81     60.89 o 
   6   6   8      713.74      846.53     79.63 o 
   7   6   8      197.66      254.62     58.85 o 
 -11   7   8        0.29      -23.43     23.43 o 
 -10   7   8       18.71       60.08     35.28 o 
  -9   7   8      329.99      347.53     82.69 o 
  -8   7   8       77.73      102.72     40.05 o 
  -7   7   8      725.53      645.88     52.94 o 
  -6   7   8     1079.46      894.65     70.84 o 
  -5   7   8      624.91      606.39    116.44 o 
  -4   7   8     2883.47     2653.92    117.96 o 
  -3   7   8       13.98       29.35     11.49 o 
  -2   7   8     2915.03     2945.18    382.95 o 
  -1   7   8        2.38       35.44     18.62 o 
   0   7   8     1906.39     1945.14    224.51 o 
   1   7   8       53.38       67.65     19.30 o 
   2   7   8      658.28      733.68     63.12 o 
   3   7   8      220.33      249.75     36.66 o 
   4   7   8        0.23       19.05     14.60 o 
   5   7   8      180.46      185.09     40.66 o 
   6   7   8      151.77      185.37     45.57 o 
 -10   8   8      199.59      266.88     65.39 o 
  -9   8   8       75.18       68.12     40.32 o 
  -8   8   8      122.09      122.88     51.09 o 
  -7   8   8       11.47       37.42     13.85 o 
  -6   8   8      755.65      703.34    107.49 o 
  -5   8   8      426.88      481.65     52.06 o 
  -4   8   8      770.01      727.72     49.10 o 
  -3   8   8     2756.87     2806.35    448.95 o 
  -2   8   8        1.89        4.84     12.95 o 
  -1   8   8     2855.26     2695.00    302.23 o 
   0   8   8     1096.15     1060.71     98.90 o 
   1   8   8      332.50      408.68     61.14 o 
   2   8   8      957.22      947.81     88.22 o 
   3   8   8       50.23       60.45     20.43 o 
   4   8   8      430.11      451.22     52.48 o 
   5   8   8       39.20       56.42     38.55 o 
   6   8   8      216.31      289.94     54.39 o 
  -9   9   8       32.16       81.06     40.73 o 
  -8   9   8      205.95      229.12     45.65 o 
  -7   9   8      121.09      143.72     25.86 o 
  -6   9   8      621.94      621.30     76.34 o 
  -5   9   8        8.24       29.77     15.71 o 
  -4   9   8     2313.04     2220.92    116.70 o 
  -3   9   8      343.39      328.89     64.03 o 
  -2   9   8     4138.92     4108.67    586.20 o 
  -1   9   8      530.57      489.54     68.08 o 
   0   9   8     2314.01     2285.86    272.94 o 
   1   9   8       32.67       52.91     23.04 o 
   2   9   8      319.00      465.27     81.13 o 
   3   9   8      298.46      263.71     39.81 o 
   4   9   8        2.00       15.94     22.89 o 
   5   9   8      401.79      439.45     65.27 o 
  -8  10   8       45.69       71.74     26.48 o 
  -7  10   8       28.70       34.56     16.58 o 
  -6  10   8       56.15       80.79     31.61 o 
  -5  10   8      323.61      348.21     55.81 o 
  -4  10   8      190.37      227.71     45.28 o 
  -3  10   8      381.89      363.70     58.41 o 
  -2  10   8      390.76      350.30     60.15 o 
  -1  10   8       87.18       58.82     22.65 o 
   0  10   8      114.34      141.83     34.44 o 
   1  10   8       53.84       57.65     24.93 o 
   2  10   8        8.58       45.74     19.89 o 
   3  10   8       18.58       21.75     13.76 o 
   4  10   8        0.14       31.88     16.66 o 
  -7  11   8      398.78      398.25     57.74 o 
  -6  11   8       13.33       68.25     33.10 o 
  -5  11   8      742.83      692.32     82.00 o 
  -4  11   8      258.80      346.76     57.56 o 
  -3  11   8      640.31      550.04     74.40 o 
  -2  11   8      985.03      932.93     88.26 o 
  -1  11   8      126.40      170.08     38.19 o 
   0  11   8      755.38      671.07     85.32 o 
   1  11   8        1.54       -0.16     28.68 o 
   2  11   8      219.82      265.07     73.70 o 
   3  11   8       91.11      162.89     36.49 o 
  -4  12   8       27.55       45.58     18.56 o 
  -3  12   8       18.43       36.76     30.38 o 
  -2  12   8       14.73       52.84     19.47 o 
  -1  12   8       43.29       13.92     20.04 o 
   0  12   8      177.44      190.71     41.13 o 
   1  12   8      273.66      288.10     55.62 o 
 -11   0   9      327.70      300.80     79.15 o 
  -9   0   9     1086.59     1043.13    113.89 o 
  -7   0   9     1296.09     1316.41    119.61 o 
  -5   0   9      169.06      156.74     32.08 o 
  -3   0   9      641.23      620.46     50.96 o 
  -1   0   9      593.94      525.27     46.63 o 
   1   0   9     3153.42     3040.55    178.05 o 
   3   0   9     2079.00     2052.74    151.22 o 
   5   0   9       39.31       76.02     35.69 o 
 -12   1   9      393.85      398.55     62.01 o 
 -11   1   9      316.59      420.40     66.77 o 
 -10   1   9      671.33      772.93    115.66 o 
  -9   1   9      351.50      457.77     76.90 o 
  -8   1   9     2933.62     3018.53    134.67 o 
  -7   1   9        0.22       37.71     20.73 o 
  -6   1   9     2479.64     2279.21     95.13 o 
  -5   1   9        0.65       49.79     35.65 o 
  -4   1   9      724.74      654.83     45.60 o 
  -3   1   9       38.18       60.55     15.28 o 
  -2   1   9     1154.37     1105.49     40.06 o 
  -1   1   9       53.86       57.21     11.51 o 
   0   1   9     3224.31     3091.88    124.54 o 
   1   1   9      756.65      867.07     67.71 o 
   2   1   9     7181.78     7112.29    197.42 o 
   3   1   9      312.47      372.35     54.97 o 
   4   1   9     4040.97     4491.17    190.59 o 
   5   1   9        0.87        5.98     16.81 o 
 -12   2   9        1.64       -7.33     27.38 o 
 -11   2   9      136.19      221.42     45.93 o 
 -10   2   9       10.35       40.61     20.70 o 
  -9   2   9      408.25      347.05     58.37 o 
  -8   2   9       49.12       47.35     22.41 o 
  -7   2   9      863.39      719.67     50.46 o 
  -6   2   9     2442.85     2414.75     92.57 o 
  -5   2   9       33.06       70.19     16.08 o 
  -4   2   9     5473.16     5018.99    126.81 o 
  -3   2   9      947.88      875.84     43.36 o 
  -2   2   9     1519.65     1489.98     46.39 o 
  -1   2   9     2068.28     2049.00     62.05 o 
   0   2   9      271.45      277.17     45.77 o 
   1   2   9      274.87      240.38     43.81 o 
   2   2   9      141.85      183.97     39.35 o 
   3   2   9      108.23      174.40     38.10 o 
   4   2   9        1.07       15.93     18.24 o 
   5   2   9        3.22       35.14     19.02 o 
 -12   3   9        1.25       28.70     41.75 o 
 -11   3   9      330.69      376.08     63.85 o 
 -10   3   9       34.13       78.18     29.15 o 
  -9   3   9      422.07      458.31     66.79 o 
  -8   3   9      476.14      527.78     70.13 o 
  -7   3   9      213.99      223.91     33.28 o 
  -6   3   9     1235.44     1109.82     50.57 o 
  -5   3   9        7.70       28.70     11.15 o 
  -4   3   9     2630.74     2465.17     75.41 o 
  -3   3   9     1933.18     1826.49     57.11 o 
  -2   3   9      140.18      161.64     21.80 o 
  -1   3   9     3254.69     3167.82     78.31 o 
   0   3   9      766.09      788.34     64.28 o 
   1   3   9      926.42      942.54     71.66 o 
   2   3   9     1735.31     1592.00     94.88 o 
   3   3   9       30.40       42.12     46.45 o 
   4   3   9      614.07      687.99     75.84 o 
   5   3   9        0.76       25.48     19.86 o 
 -12   4   9       99.22      166.41     39.95 o 
 -11   4   9       22.35       32.97     30.24 o 
 -10   4   9       18.39       21.48     17.86 o 
  -9   4   9      158.16      201.33     43.72 o 
  -8   4   9      315.56      376.35     57.76 o 
  -7   4   9      297.84      391.18     45.72 o 
  -6   4   9     1287.56     1317.53    100.40 o 
  -5   4   9     1187.47     1232.77     53.89 o 
  -4   4   9     2341.75     2396.68     74.70 o 
  -3   4   9     3953.65     3869.42    119.59 o 
  -2   4   9     2313.73     2369.36     68.41 o 
  -1   4   9     4857.98     4804.29    183.75 o 
   0   4   9     2303.56     2405.30    114.81 o 
   1   4   9      817.04      813.79     85.08 o 
   2   4   9      348.54      370.94     56.94 o 
   3   4   9       29.59       41.24     25.75 o 
   4   4   9       37.76       53.10     23.01 o 
   5   4   9      432.12      499.81     65.14 o 
   6   4   9      314.60      356.83     79.56 o 
   7   4   9      453.57      480.76     89.50 o 
 -11   5   9       12.93       65.88     45.98 o 
 -10   5   9       48.75       47.83     25.25 o 
  -9   5   9       76.47       79.08     29.56 o 
  -8   5   9       43.87       69.31     26.56 o 
  -7   5   9        5.96       25.91     13.09 o 
  -6   5   9        4.76       16.46     10.29 o 
  -5   5   9      251.76      297.46     33.42 o 
  -4   5   9      509.95      453.82     48.89 o 
  -3   5   9      198.80      205.27     27.66 o 
  -2   5   9     1417.66     1371.62     52.63 o 
  -1   5   9       45.01       58.49     18.32 o 
   0   5   9      176.05      227.71     44.55 o 
   1   5   9        0.76       38.18     17.80 o 
   2   5   9      101.00      155.91     37.09 o 
   3   5   9        4.39       12.46     25.06 o 
   4   5   9      124.10      114.78     44.97 o 
   5   5   9       27.38       35.25     15.78 o 
   6   5   9       17.46       41.46     22.44 o 
 -11   6   9       27.17        0.06     17.08 o 
 -10   6   9       51.33       39.48     33.79 o 
  -9   6   9       26.45       33.57     19.91 o 
  -8   6   9       56.56      102.99     69.75 o 
  -7   6   9      957.62     1028.28     86.76 o 
  -6   6   9      197.93      212.72     27.31 o 
  -5   6   9     2816.93     2924.58    185.04 o 
  -4   6   9      126.11      152.77     25.88 o 
  -3   6   9     5738.87     5590.43    198.15 o 
  -2   6   9     1847.25     1793.65    137.87 o 
  -1   6   9     4035.30     3978.86    219.13 o 
   0   6   9     1815.73     1782.19    103.26 o 
   1   6   9      752.63      870.88     55.99 o 
   2   6   9      208.10      210.49     33.51 o 
   3   6   9      200.15      197.22     34.36 o 
   4   6   9      237.07      283.53     47.61 o 
   5   6   9      514.57      584.73     74.59 o 
   6   6   9      109.15      135.33     42.10 o 
 -10   7   9      348.38      411.61     63.83 o 
  -9   7   9      432.98      542.22     74.03 o 
  -8   7   9       10.95       19.37     28.00 o 
  -7   7   9      349.16      412.87     48.52 o 
  -6   7   9      702.06      649.87     56.39 o 
  -5   7   9      155.94      211.29     28.31 o 
  -4   7   9      231.99      199.70     28.32 o 
  -3   7   9       10.27       33.11     13.07 o 
  -2   7   9       54.84       64.37     22.26 o 
  -1   7   9      622.82      728.57     94.14 o 
   0   7   9       48.47       93.91     28.12 o 
   1   7   9     1410.40     1306.51    130.31 o 
   2   7   9      179.93      282.63     39.65 o 
   3   7   9     1230.01     1243.95     72.26 o 
   4   7   9        5.00       13.18     15.45 o 
   5   7   9      433.55      521.16     70.74 o 
 -10   8   9      116.56      130.51     50.41 o 
  -9   8   9       60.33       66.75     40.05 o 
  -8   8   9      323.30      269.60     72.34 o 
  -7   8   9      144.01      149.66     33.91 o 
  -6   8   9      639.87      581.47     73.67 o 
  -5   8   9      637.35      703.43     59.50 o 
  -4   8   9      366.92      353.57     44.29 o 
  -3   8   9     1061.23     1018.40    102.24 o 
  -2   8   9        0.03        2.25     14.22 o 
  -1   8   9      359.61      290.07     52.77 o 
   0   8   9      617.04      692.26     81.72 o 
   1   8   9      547.90      618.20     77.48 o 
   2   8   9      661.46      728.75     61.26 o 
   3   8   9       18.08       66.48     19.90 o 
   4   8   9      162.82      205.15     33.83 o 
   5   8   9      105.14       97.07     29.00 o 
  -9   9   9      649.47      657.18    120.70 o 
  -8   9   9        1.33       -4.36     31.47 o 
  -7   9   9     1166.24     1152.45     86.07 o 
  -6   9   9        3.77       12.65     30.45 o 
  -5   9   9      345.17      283.77     70.57 o 
  -4   9   9      103.36      124.17     29.65 o 
  -3   9   9        2.43       32.49     23.16 o 
  -2   9   9       28.31       63.81     22.82 o 
  -1   9   9      263.91      247.47     47.95 o 
   0   9   9      334.19      321.34     54.62 o 
   1   9   9      977.79     1034.75    150.13 o 
   2   9   9      327.96      383.21     75.13 o 
   3   9   9     1663.47     1729.05     89.98 o 
   4   9   9      191.31      291.67     40.21 o 
  -8  10   9      265.88      266.06     74.25 o 
  -7  10   9       82.37       79.27     24.51 o 
  -6  10   9       95.76       82.83     34.19 o 
  -5  10   9      154.57      116.75     35.28 o 
  -4  10   9        1.57       26.32     19.57 o 
  -3  10   9        1.69      -16.35     16.35 o 
  -2  10   9        1.71       23.70     25.48 o 
  -1  10   9        6.72       38.40     20.93 o 
   0  10   9        8.17       17.56     17.00 o 
   1  10   9       97.62       75.93     26.05 o 
   2  10   9       92.23       93.05     41.28 o 
   3  10   9        0.01        5.38     17.01 o 
  -6  11   9      107.16       89.78     33.24 o 
  -5  11   9      367.33      383.44     60.73 o 
  -4  11   9        3.89       36.36     23.64 o 
  -3  11   9      104.45      116.87     30.28 o 
  -2  11   9      217.63      262.51     45.98 o 
  -1  11   9       14.95        9.07     18.06 o 
   0  11   9     1132.86     1073.90     88.60 o 
   1  11   9      287.08      361.27     58.44 o 
 -12   0  10      199.80      286.63     69.34 o 
 -10   0  10        0.93       18.26     28.74 o 
  -8   0  10       25.59        6.40     25.75 o 
  -6   0  10      200.82      184.60     35.38 o 
  -4   0  10     1134.94      888.80     65.08 o 
  -2   0  10     2104.93     2021.16     81.15 o 
   0   0  10      412.87      407.47     82.42 o 
   2   0  10       97.03       76.70     32.70 o 
   4   0  10      139.86      162.80     53.27 o 
 -12   1  10       39.42       68.92     40.87 o 
 -11   1  10       15.80       31.18     22.71 o 
 -10   1  10        0.22      -15.92     15.92 o 
  -9   1  10      163.96      181.75     42.32 o 
  -8   1  10      332.11      364.46     60.56 o 
  -7   1  10     1426.53     1533.22     94.21 o 
  -6   1  10     1161.24     1115.01     52.29 o 
  -5   1  10     3443.86     3448.95     95.41 o 
  -4   1  10      284.10      276.48     31.70 o 
  -3   1  10     7693.17     7213.58    225.83 o 
  -2   1  10       16.82       28.21      9.81 o 
  -1   1  10     7061.21     6981.21    171.31 o 
   0   1  10        0.25       -3.42     12.61 o 
   1   1  10     1138.09     1227.34     85.97 o 
   2   1  10       61.18      110.21     31.07 o 
   3   1  10      109.72       94.58     28.20 o 
   4   1  10      106.80      179.79     38.49 o 
   5   1  10      504.95      489.28     68.62 o 
 -12   2  10       33.85       64.39     27.91 o 
 -11   2  10      698.83      829.57     96.04 o 
 -10   2  10        2.14       54.33     24.22 o 
  -9   2  10      855.22      868.91     82.04 o 
  -8   2  10       65.21       85.74     29.80 o 
  -7   2  10      202.92      232.01     35.51 o 
  -6   2  10      604.17      577.02     42.51 o 
  -5   2  10       43.55       69.59     16.24 o 
  -4   2  10      563.24      501.21     41.96 o 
  -3   2  10        3.73       19.43     10.53 o 
  -2   2  10       14.59       22.00     10.10 o 
  -1   2  10     1288.79     1255.28     57.18 o 
   0   2  10      302.93      290.86     49.41 o 
   1   2  10     2771.28     2655.52    139.09 o 
   2   2  10      442.62      423.89     61.61 o 
   3   2  10      951.99     1043.78     80.06 o 
   4   2  10      131.26      149.62     37.16 o 
   5   2  10       83.87      125.53     31.96 o 
 -11   3  10       34.79       39.40     22.28 o 
 -10   3  10      165.31      203.57     44.50 o 
  -9   3  10      310.01      287.56     53.19 o 
  -8   3  10      227.26      193.46     42.11 o 
  -7   3  10       13.31       17.45     13.21 o 
  -6   3  10      879.24      812.92     61.72 o 
  -5   3  10      938.67      947.86     48.80 o 
  -4   3  10     1523.92     1323.59     57.44 o 
  -3   3  10     2139.67     2048.27     74.61 o 
  -2   3  10      766.07      712.88     41.34 o 
  -1   3  10     1086.04      993.47     60.10 o 
   0   3  10        6.84       23.83     19.19 o 
   1   3  10      334.51      459.47    108.30 o 
   2   3  10      107.26      138.88     35.26 o 
   3   3  10       21.67       71.93     23.85 o 
   4   3  10       58.60      120.76     31.60 o 
   5   3  10      134.08      129.72     32.63 o 
 -11   4  10      322.87      414.67     83.51 o 
 -10   4  10      228.66      289.55     60.76 o 
  -9   4  10      840.23      874.54     83.04 o 
  -8   4  10      610.27      806.10    124.79 o 
  -7   4  10      958.38      989.95     85.56 o 
  -6   4  10      869.97      845.37     52.07 o 
  -5   4  10      103.57      130.13     22.31 o 
  -4   4  10       26.82       19.12     11.75 o 
  -3   4  10       10.88       37.18     12.70 o 
  -2   4  10      837.61      940.92     45.37 o 
  -1   4  10      280.56      337.24     41.95 o 
   0   4  10     2039.97     1901.82    107.82 o 
   1   4  10      799.72      870.27     73.64 o 
   2   4  10     2301.48     2400.93    124.91 o 
   3   4  10     1602.23     1724.46    120.16 o 
   4   4  10     1476.04     1820.17    216.13 o 
   5   4  10      634.82      841.61     71.00 o 
 -11   5  10       61.23       64.68     21.23 o 
 -10   5  10        0.11      -16.80     16.80 o 
  -9   5  10      348.96      413.86     68.93 o 
  -8   5  10       74.90       86.65     43.39 o 
  -7   5  10      304.93      282.23     39.94 o 
  -6   5  10       83.53       91.28     16.77 o 
  -5   5  10      133.00      149.08     27.09 o 
  -4   5  10      103.58      168.63     25.64 o 
  -3   5  10      156.86      204.54     29.44 o 
  -2   5  10      170.11      191.60     31.55 o 
  -1   5  10        4.85       18.10     12.34 o 
   0   5  10       70.96       70.83     24.53 o 
   1   5  10      593.14      592.31    101.42 o 
   2   5  10        2.54       49.92     22.45 o 
   3   5  10      309.70      473.12     66.73 o 
   4   5  10       25.04       97.72     27.56 o 
   5   5  10       27.47       96.04     42.37 o 
 -10   6  10      428.73      576.77     76.54 o 
  -9   6  10        6.95       18.25     20.02 o 
  -8   6  10      992.26     1015.68     82.89 o 
  -7   6  10     1007.52      944.47     63.78 o 
  -6   6  10      793.56      768.96     67.13 o 
  -5   6  10     1401.91     1315.83     62.24 o 
  -4   6  10       16.60       18.48     12.55 o 
  -3   6  10      338.37      286.96     34.80 o 
  -2   6  10     1005.11     1050.62     82.97 o 
  -1   6  10        3.05       16.93     14.64 o 
   0   6  10     2790.96     2987.43    140.63 o 
   1   6  10        0.87        2.46     16.14 o 
   2   6  10     2484.07     2535.54    133.16 o 
   3   6  10      116.77      113.08     31.64 o 
   4   6  10      875.50     1107.90     85.39 o 
   5   6  10      140.44      180.37     52.18 o 
 -10   7  10        8.42       41.49     22.22 o 
  -9   7  10       21.18       42.90     39.98 o 
  -8   7  10      309.08      350.44     73.84 o 
  -7   7  10      266.06      241.72     43.86 o 
  -6   7  10     1011.80      952.90     77.40 o 
  -5   7  10      246.10      270.41     34.73 o 
  -4   7  10     1466.25     1531.47     68.91 o 
  -3   7  10       11.85       -3.20     15.22 o 
  -2   7  10      962.33      947.47     88.28 o 
  -1   7  10       79.04       86.20     28.89 o 
   0   7  10      759.60      802.38     88.04 o 
   1   7  10      135.10      163.34     35.01 o 
   2   7  10      193.82      268.21     55.17 o 
   3   7  10      293.21      359.51     60.05 o 
   4   7  10       22.42       57.61     23.49 o 
  -9   8  10       33.13       49.73     44.55 o 
  -8   8  10      155.73      237.86     68.12 o 
  -7   8  10        0.85       16.71     18.39 o 
  -6   8  10      138.38      118.33     60.42 o 
  -5   8  10      161.48      144.52     23.90 o 
  -4   8  10      165.96      167.17     30.14 o 
  -3   8  10      568.94      595.69     75.45 o 
  -2   8  10        2.99       45.56     18.68 o 
  -1   8  10      421.70      512.46     71.11 o 
   0   8  10      421.85      394.54     61.05 o 
   1   8  10       91.99       99.23     51.97 o 
   2   8  10      480.43      521.75     73.23 o 
   3   8  10       10.02       22.30     20.59 o 
  -8   9  10      114.45      192.77     50.81 o 
  -7   9  10      145.02      194.85     40.40 o 
  -6   9  10      700.00      756.58     88.85 o 
  -5   9  10      137.29      159.55     36.69 o 
  -4   9  10     1560.78     1626.45    105.08 o 
  -3   9  10       91.64       59.67     28.47 o 
  -2   9  10     1894.11     1990.48    241.67 o 
  -1   9  10       97.19      123.91     32.80 o 
   0   9  10     1018.29      934.11     88.73 o 
   1   9  10        1.93       16.74     23.91 o 
   2   9  10       78.69      116.37     31.69 o 
  -6  10  10        0.54       11.17     26.70 o 
  -5  10  10       32.92       64.71     25.68 o 
  -4  10  10       12.61       30.59     18.67 o 
  -3  10  10      135.50      155.20     32.07 o 
  -2  10  10       75.13       70.02     22.86 o 
  -1  10  10        0.97       23.19     24.59 o 
   0  10  10       51.96       55.79     24.90 o 
   1  10  10      144.19      117.67     28.98 o 
  -4  11  10      244.60      198.90     45.09 o 
  -3  11  10      678.57      627.66     81.62 o 
  -2  11  10      708.35      565.50    110.08 o 
 -11   0  11        5.45       53.13     36.65 o 
  -9   0  11      284.20      276.41     74.79 o 
  -7   0  11      194.23      136.23     52.72 o 
  -5   0  11       71.89       64.10     21.39 o 
  -3   0  11       56.65       62.53     19.39 o 
  -1   0  11        8.27        8.45     19.89 o 
   1   0  11       63.43       83.24     40.73 o 
   3   0  11       17.12       18.53     26.97 o 
   5   0  11       16.69      100.13     38.01 o 
 -11   1  11      131.93      242.10     47.01 o 
 -10   1  11      640.77      653.02     84.16 o 
  -9   1  11      344.82      375.56     62.33 o 
  -8   1  11     1447.48     1655.75    104.36 o 
  -7   1  11       32.72       78.12     28.72 o 
  -6   1  11     1871.94     1680.40     69.92 o 
  -5   1  11      246.51      226.36     29.65 o 
  -4   1  11        0.50        7.86     14.92 o 
  -3   1  11      167.96      131.95     20.87 o 
  -2   1  11      940.57      936.89     46.12 o 
  -1   1  11        5.49       21.42     15.10 o 
   0   1  11     2530.01     2292.72    121.61 o 
   1   1  11       12.39       18.06     22.68 o 
   2   1  11     2084.76     2165.88    119.57 o 
   3   1  11       96.60      116.35     30.58 o 
   4   1  11     1523.50     1783.46    111.87 o 
   5   1  11       32.09      124.56     30.18 o 
 -11   2  11        3.76       31.40     23.96 o 
 -10   2  11       24.48       15.16     19.31 o 
  -9   2  11       52.50       43.33     30.18 o 
  -8   2  11      201.37      232.29     48.35 o 
  -7   2  11       12.80       16.94     14.27 o 
  -6   2  11     1150.57     1186.31     56.80 o 
  -5   2  11       26.15       64.70     15.50 o 
  -4   2  11     1994.06     1884.90     84.44 o 
  -3   2  11      986.08      935.77     46.44 o 
  -2   2  11     1343.14     1363.07     87.55 o 
  -1   2  11      702.46      667.88     77.55 o 
   0   2  11      360.42      356.82     57.34 o 
   1   2  11      138.95      151.83     37.72 o 
   2   2  11       55.42       97.20     30.02 o 
   3   2  11       57.54       56.26     23.39 o 
   4   2  11       36.68       15.81     20.44 o 
   5   2  11       47.82       23.22     23.02 o 
 -11   3  11      433.45      414.93     65.73 o 
 -10   3  11       86.29      100.02     29.41 o 
  -9   3  11      476.04      491.06    107.08 o 
  -8   3  11       25.69       26.38     21.04 o 
  -7   3  11       91.52      104.32     24.19 o 
  -6   3  11      160.28      163.65     25.25 o 
  -5   3  11       11.39       39.44     15.65 o 
  -4   3  11      171.71      154.80     26.24 o 
  -3   3  11       45.35       32.24     15.73 o 
  -2   3  11       16.69       25.30     11.60 o 
  -1   3  11      182.69      148.06     31.67 o 
   0   3  11     1388.69     1321.99     93.28 o 
   1   3  11      675.98      708.04     81.62 o 
   2   3  11     1053.63     1198.34     89.13 o 
   3   3  11      101.63      148.49     97.41 o 
   4   3  11      187.46      291.57     51.85 o 
 -10   4  11        0.65       21.54     21.80 o 
  -9   4  11       46.92       97.80     58.72 o 
  -8   4  11      211.90      320.84     55.39 o 
  -7   4  11     1285.94     1400.39    112.79 o 
  -6   4  11     1041.44     1065.63     55.45 o 
  -5   4  11     1714.74     1718.23     98.60 o 
  -4   4  11     1615.26     1692.60     71.75 o 
  -3   4  11     1638.47     1605.63     62.25 o 
  -2   4  11     1866.19     1844.04     86.12 o 
  -1   4  11     1333.76     1227.71    135.89 o 
   0   4  11     1080.73     1022.79     81.84 o 
   1   4  11      274.36      397.55     60.59 o 
   2   4  11      355.94      351.89     58.15 o 
   3   4  11      165.27      212.14     42.13 o 
   4   4  11        1.80       22.82     22.14 o 
 -10   5  11       51.94      117.03     28.97 o 
  -9   5  11        0.52       12.23     22.07 o 
  -8   5  11        3.63       50.59     20.33 o 
  -7   5  11       24.76       48.87     17.98 o 
  -6   5  11        1.76       34.11     14.74 o 
  -5   5  11        2.04       29.19     13.54 o 
  -4   5  11       83.16       59.22     16.74 o 
  -3   5  11       91.21      103.36     18.86 o 
  -2   5  11      115.23      123.52     25.88 o 
  -1   5  11        2.22       16.33     31.13 o 
   0   5  11        2.85       41.53     17.76 o 
   1   5  11      322.40      415.34     63.29 o 
   2   5  11       61.74       60.25     27.35 o 
   3   5  11       99.51      130.12     34.85 o 
   4   5  11       35.65       62.07     25.26 o 
  -9   6  11       21.77       52.76     22.91 o 
  -8   6  11       30.07        7.67     18.79 o 
  -7   6  11      384.18      385.50     59.96 o 
  -6   6  11        8.47       19.65     17.73 o 
  -5   6  11     2146.46     2189.83    141.69 o 
  -4   6  11       94.54       83.85     18.76 o 
  -3   6  11     2489.52     2748.53    110.16 o 
  -2   6  11      808.10      928.83     84.95 o 
  -1   6  11     1054.90     1037.45     84.87 o 
   0   6  11      371.72      424.99     61.69 o 
   1   6  11       24.51       51.24     38.21 o 
   2   6  11        6.96       29.73     18.46 o 
   3   6  11       73.78       76.41     28.65 o 
  -9   7  11      344.63      411.22     64.73 o 
  -8   7  11       34.58       39.37     29.97 o 
  -7   7  11      170.86      153.81     35.07 o 
  -6   7  11       14.68       37.47     17.56 o 
  -5   7  11       26.49       55.55     14.78 o 
  -4   7  11        2.67      -11.36     18.64 o 
  -3   7  11       22.53       15.43     17.41 o 
  -2   7  11       39.53       33.67     20.44 o 
  -1   7  11      265.96      388.36     58.43 o 
   0   7  11       29.93       39.32     18.60 o 
   1   7  11      816.34      926.51     88.49 o 
   2   7  11       25.98       15.07     42.16 o 
  -8   8  11      141.49       61.85     45.91 o 
  -7   8  11        0.42       11.03     17.90 o 
  -6   8  11       46.28       56.43     23.98 o 
  -5   8  11      313.62      420.91     45.03 o 
  -4   8  11       36.58       36.25     23.98 o 
  -3   8  11      512.11      563.69     75.10 o 
  -2   8  11        2.34       25.37     18.64 o 
  -1   8  11      332.91      343.23     59.19 o 
   0   8  11       63.75       95.69     26.16 o 
   1   8  11        0.46      -20.64     20.64 o 
  -6   9  11       27.85       34.33     28.20 o 
  -5   9  11      183.17      250.00     44.72 o 
  -4   9  11       39.86       82.98     38.42 o 
  -3   9  11       39.15       41.97     19.17 o 
  -2   9  11      350.12      346.56    105.03 o 
  -1   9  11      537.67      641.34     83.36 o 
   0   9  11       61.70      116.95     29.52 o 
 -10   0  12        5.86       -6.95     30.52 o 
  -8   0  12        2.44       -5.72     28.20 o 
  -6   0  12       30.62       75.90     24.25 o 
  -4   0  12       11.72       30.38     15.51 o 
  -2   0  12       22.68       16.02     17.15 o 
   0   0  12       10.35       20.71     27.11 o 
   2   0  12      101.27      156.94     50.95 o 
 -10   1  12        8.58      -17.99     17.99 o 
  -9   1  12       17.23       47.23     45.30 o 
  -8   1  12        0.27       13.39     20.17 o 
  -7   1  12      871.93      922.76     76.71 o 
  -6   1  12      100.28      136.92     23.41 o 
  -5   1  12     2265.22     2199.28     80.54 o 
  -4   1  12      489.58      433.45     40.65 o 
  -3   1  12     2254.47     2252.54     75.64 o 
  -2   1  12       31.24       52.74     13.80 o 
  -1   1  12     1032.65     1069.82     82.99 o 
   0   1  12       60.59       79.13     24.63 o 
   1   1  12       96.27      125.89     32.78 o 
   2   1  12        0.73       26.52     24.86 o 
   3   1  12      175.53      146.06     54.77 o 
 -10   2  12        0.18       15.56     32.15 o 
  -9   2  12      307.93      361.66     91.62 o 
  -8   2  12        6.66       48.99     20.62 o 
  -7   2  12      124.48      153.83     27.77 o 
  -6   2  12      119.38      100.18     23.24 o 
  -5   2  12       26.78       36.74     16.32 o 
  -4   2  12      124.99       94.94     22.54 o 
  -3   2  12       46.99       55.73     14.19 o 
  -2   2  12       52.43       94.24     17.74 o 
  -1   2  12      391.19      377.22     60.52 o 
   0   2  12      711.88      714.46     84.51 o 
   1   2  12      958.89      973.28     81.92 o 
   2   2  12      439.97      561.63     75.32 o 
   3   2  12      403.00      494.39     72.28 o 
 -10   3  12       35.93       34.00     23.90 o 
  -9   3  12        0.09        0.54     30.65 o 
  -8   3  12      105.51      103.20     31.82 o 
  -7   3  12        7.21       47.19     17.73 o 
  -6   3  12      141.56      175.17     30.14 o 
  -5   3  12      208.36      258.88     41.29 o 
  -4   3  12      457.55      457.13     46.32 o 
  -3   3  12      784.14      807.63     47.80 o 
  -2   3  12      178.04      211.07     33.76 o 
  -1   3  12      560.18      500.93     70.31 o 
   0   3  12       14.77       33.53     20.49 o 
   1   3  12       37.28       54.33     46.52 o 
   2   3  12       35.80       87.44     58.78 o 
   3   3  12       64.02       65.89     21.84 o 
  -9   4  12      550.06      684.40    126.22 o 
  -8   4  12      432.90      495.54     75.06 o 
  -7   4  12      576.91      653.62     79.76 o 
  -6   4  12      252.43      266.55     39.34 o 
  -5   4  12      260.74      278.60     35.23 o 
  -4   4  12      211.35      279.78     34.80 o 
  -3   4  12       43.13       54.33     13.88 o 
  -2   4  12     1287.01     1342.29     75.91 o 
  -1   4  12      289.50      344.94     55.63 o 
   0   4  12      841.09      843.68     82.64 o 
   1   4  12      592.77      631.03     80.82 o 
   2   4  12      448.73      496.49     70.01 o 
   3   4  12      388.46      450.44     65.51 o 
  -9   5  12       56.29       52.21     24.59 o 
  -8   5  12       43.82       43.87     36.92 o 
  -7   5  12       90.99      111.46     31.75 o 
  -6   5  12        0.80       22.41     15.38 o 
  -5   5  12        0.22       33.16     14.23 o 
  -4   5  12        8.86       62.49     15.41 o 
  -3   5  12       21.45       39.81     14.25 o 
  -2   5  12       15.98        5.01     26.87 o 
  -1   5  12        8.62       39.61     30.38 o 
   0   5  12        9.19        6.93     15.74 o 
   1   5  12       39.43       96.34     28.36 o 
   2   5  12        0.01       25.35     19.79 o 
  -8   6  12      370.65      415.78     90.32 o 
  -7   6  12       29.84       44.02     39.85 o 
  -6   6  12      201.00      171.14     37.53 o 
  -5   6  12      204.46      173.75     25.41 o 
  -4   6  12        0.05        2.19     19.07 o 
  -3   6  12       63.17       60.27     22.65 o 
  -2   6  12      437.90      434.09     90.19 o 
  -1   6  12        4.79       37.62     21.21 o 
   0   6  12     1223.65     1208.28     92.93 o 
   1   6  12      171.99      209.99     63.96 o 
  -7   7  12        9.58       -1.87     14.73 o 
  -6   7  12      302.48      381.45     48.72 o 
  -5   7  12       45.30       43.97     15.99 o 
  -4   7  12      829.04      876.83     75.24 o 
  -3   7  12       14.36        9.97     18.82 o 
  -2   7  12      702.83      797.53     92.15 o 
  -1   7  12        0.57       -3.28     17.32 o 
   0   7  12       34.46      114.82     31.03 o 
  -6   8  12       33.98       30.38     23.98 o 
  -5   8  12       27.92       37.87     16.22 o 
  -4   8  12        6.92       60.73     19.82 o 
  -3   8  12        7.31       31.78     18.94 o 
  -2   8  12        1.35       10.90     37.94 o 
  -1   8  12       36.19       44.80     27.25 o 
  -9   0  13       76.63       80.38     37.33 o 
  -7   0  13      135.23      101.90     44.68 o 
  -5   0  13      126.82      163.65     38.11 o 
  -3   0  13       48.89       70.16     26.97 o 
  -1   0  13       55.48      104.49     44.82 o 
   1   0  13      151.00      208.30     60.62 o 
  -9   1  13       88.01       89.12     28.10 o 
  -8   1  13      480.92      506.46     70.76 o 
  -7   1  13       60.30       41.27     26.45 o 
  -6   1  13      200.08      215.33     28.70 o 
  -5   1  13        5.45       11.28     12.20 o 
  -4   1  13        3.16        0.92     14.28 o 
  -3   1  13       10.86        4.43     11.39 o 
  -2   1  13      802.48      889.22     84.46 o 
  -1   1  13       48.13       50.74     32.01 o 
   0   1  13     1246.95     1288.46     97.00 o 
   1   1  13       35.03       29.50     19.60 o 
   2   1  13      798.39      944.05     90.42 o 
  -9   2  13       52.74      109.85     50.00 o 
  -8   2  13      137.50      157.94     75.40 o 
  -7   2  13       29.71       64.75     25.91 o 
  -6   2  13      321.79      366.81     46.31 o 
  -5   2  13       60.25       75.76     16.91 o 
  -4   2  13     1049.86     1097.06     54.39 o 
  -3   2  13       55.92       81.05     18.11 o 
  -2   2  13      995.24     1030.42     84.08 o 
  -1   2  13      105.03      146.78     32.86 o 
   0   2  13      177.12      221.24     44.71 o 
   1   2  13       27.30       39.65     21.69 o 
  -8   3  13      173.40      126.51     71.04 o 
  -7   3  13       44.94        9.02     20.39 o 
  -6   3  13       28.77       20.54     14.89 o 
  -5   3  13        0.58       -2.99     12.68 o 
  -4   3  13        1.29       22.96     11.28 o 
  -3   3  13        8.19        5.54     13.01 o 
  -2   3  13       66.66       67.50     22.07 o 
  -1   3  13       31.69       26.10     49.32 o 
   0   3  13      203.75      230.83     47.69 o 
   1   3  13       86.39       87.96     28.03 o 
  -8   4  13       70.95       -0.95     32.15 o 
  -7   4  13      532.34      617.06    167.50 o 
  -6   4  13      543.98      671.11     58.24 o 
  -5   4  13      992.05      990.99     57.61 o 
  -4   4  13      981.35      997.00     51.84 o 
  -3   4  13      762.01      737.18     69.88 o 
  -2   4  13      495.99      531.69     80.99 o 
  -1   4  13      295.96      385.85     62.62 o 
   0   4  13      100.26      129.70     32.31 o 
   1   4  13        1.20       41.82     28.61 o 
  -7   5  13       16.09        7.11     17.37 o 
  -6   5  13        1.09       12.52     26.74 o 
  -5   5  13       15.12       56.74     15.46 o 
  -4   5  13       52.07       60.26     15.39 o 
  -3   5  13        1.19       -3.90     39.17 o 
  -2   5  13       63.66      108.25     25.15 o 
  -1   5  13       21.13       31.49     17.22 o 
   0   5  13       14.21       34.52     23.84 o 
  -6   6  13       16.89       38.75     17.92 o 
  -5   6  13      660.14      698.21     60.44 o 
  -4   6  13        9.34       41.12     21.08 o 
  -3   6  13      753.59      774.23     90.10 o 
  -2   6  13      114.63      160.08     73.63 o 
  -6   0  14        0.20        8.58     24.79 o 
  -4   0  14       68.91       89.49     28.12 o 
  -2   0  14      321.69      455.01     90.87 o 
  -7   1  14      361.10      457.60     95.50 o 
  -6   1  14       64.19       62.81     16.66 o 
  -5   1  14      732.36      774.94     63.64 o 
  -4   1  14       69.91       96.48     19.71 o 
  -3   1  14      541.06      637.82     56.89 o 
  -2   1  14       18.47       32.25     25.34 o 
  -1   1  14      246.51      253.91     56.47 o 
  -6   2  14       93.75      141.91     23.21 o 
  -5   2  14        6.24       20.61     11.85 o 
  -4   2  14      168.27      226.60     29.20 o 
  -3   2  14       19.08       28.18     21.19 o 
  -2   2  14      134.33      146.47     30.69 o 
  -6   3  14       79.54       79.09     18.26 o 
  -5   3  14      160.86      167.02     23.24 o 
  -4   3  14       41.71       53.13     17.40 o 
  -3   3  14      214.01      255.60     36.45 o 
  -2   3  14       65.06      124.23     32.76 o 
  -4   4  14        7.82       26.77     13.90 o 
                                                 
